# Supplementary material for: Prevalence of anxiety, depression, mania, insomnia, stress, suicidal ideation, psychotic experiences, & loneliness in UK university students
Source: Sci Data. 2023 Sep 13;10:621. doi: 10.1038/s41597-023-02520-5 (PMC10499890; doi:10.1038/s41597-023-02520-5)
Supplement: Supplementary file 1 — Supplementary Materials (Appendix A) [file 41597_2023_2520_MOESM1_ESM.xlsx]

## Sheet: Akram et al 2023 Student MH Dat
Age	Sex	Gender	Course_Type	Ethnicity	Ethnicity_2	Ethnicity_3	Ethnicity_4	Ethnicity_5	Ethnicity_6	SCi1	SCi2	SCi3	SCi4	SCi5	SCi6	SCi7	SCi8	GAD7_1	GAD7_2	GAD7_3	GAD7_4	GAD7_5	GAD7_6	GAD7_7	PHQ_1	PHQ_2	PHQ_3	PHQ_4	PHQ_5	PHQ_6	PHQ_7	PHQ_8	PHQ_9	PSS_1	PSS_2	PSS_3	PSS_4	PSS_5	PSS_6	PSS_7	PSS_8	PSS_9	PSS_10	MDQ1_1	MDQ1_2	MDQ1_3	MDQ1_4	MDQ1_5	MDQ1_6
36	2	2	1	1						0	2	0	1	0	0	0	0	3	3	3	3	3	2	3	3	3	3	3	3	3	3	3	1	3	4	4	3	3	1	4	4	2	4	0	0	1	0	1	1
19	2	2	1	4	romanian					0	2	0	0	2	1	1	0	1	1	1	1	1	2	2	0	1	3	3	3	3	3	0	1	1	2	3	1	2	2	2	2	2	2	1	1	0	1	1	1
19	2	2	1	13			Sri Lankan			0	3	0	1	0	1	1	0	2	2	2	2	2	2	2	1	1	2	2	2	2	1	1	2	3	3	3	3	4	2	2	3	3	2	0	0	0	0	1	1
19	2	2	1	1						0	1	0	1	0	0	0	0	3	3	3	3	3	3	3	3	3	3	3	3	3	3	3	3	3	4	4	3	3	4	3	3	4	4	1	1	1	1	1	1
19	2	2	1	12						1	4	1	1	2	2	1	3	1	2	3	3	1	1	2	0	1	2	2	0	2	2	0	0	3	3	4	3	2	3	0	4	2	3	0	0	0	0	1	0
20	2	2	1	1						1	3	1	1	1	1	2	0	2	2	2	1	1	1	1	1	1	1	2	2	3	1	1	1	2	2	2	3	3	2	3	2	2	2	1	0	0	1	0	1
23	2	2	1	6						1	3	1	1	2	1	2	0	1	1	1	3	3	2	2	2	2	3	3	3	2	2	2	0	3	2	4	3	2	2	2	1	3	2	1	1	1	1	1	1
19	1	1	1	1						2	4	3	2	3	3	2	4	1	0	1	0	0	1	0	1	1	2	1	0	0	0	0	0	2	0	0	1	1	1	1	1	2	0	0	0	0	0	0	0
19	2	2	1	1						2	3	1	1	2	1	1	2	2	0	1	1	2	2	0	2	3	3	3	1	0	1	0	1	3	2	2	3	3	3	2	3	2	2	0	0	1	0	1	1
20	2	7	1	1						2	2	1	2	2	3	2	3	3	3	3	3	1	2	2	1	1	3	3	2	1	1	0	0	2	2	4	3	2	2	2	2	4	3	0	0	0	0	1	1
22	2	2	3	1						2	0	0	1	1	1	3	0	3	3	3	3	3	1	2	1	1	3	3	1	3	3	2	1	2	1	4	3	2	1	2	1	3	1	0	1	1	0	1	1
18	2	2	1	1						2	1	3	2	1	0	1	4	2	1	2	1	1	1	0	1	2	2	3	1	1	2	0	0	2	2	4	2	3	4	2	3	2	3	0	1	0	1	1	1
20	2	2	1	1						2	1	0	2	3	2	3	3	1	2	2	0	1	1	0	0	0	2	2	1	0	0	0	0	1	2	3	1	1	2	2	1	1	0	0	1	1	1	1	1
18	2	2	2	10						4	4	4	2	4	2	3	3	3	3	3	0	0	0	0	0	0	1	1	0	0	0	0	0	2	0	3	3	1	4	0	3	0	0	0	0	1	0	0	1
18	2	2	1	1						4	3	3	2	2	1	2	1	3	1	1	1	3	1	1	0	1	2	3	3	1	0	1	1	2	2	3	1	2	1	1	1	1	0	1	1	1	1	1	1
18	2	2	1	1						0	2	1	1	1	1	2	3	0	0	1	0	0	0	0	0	0	0	2	2	0	0	0	0	0	0	3	1	1	2	1	1	2	1	0	0	0	0	0	0
28	2	2	3	1						0	1	1	1	2	2	2	0	1	1	1	3	3	1	2	0	0	2	2	2	1	2	1	0	2	2	3	2	2	2	2	2	1	2	1	0	0	0	1	1
20	2	2	1	4	Franco-British					0	4	1	2	3	1	2	2	1	0	1	0	0	0	0	0	0	3	1	1	0	3	0	0	0	0	3	1	2	1	0	3	0	0	0	0	1	0	1	0
26	2	2	4	1						0	1	1	1	1	0	2	0	0	1	1	1	0	0	1	2	2	2	3	3	3	0	0	1	1	1	3	0	1	3	2	3	1	0	0	0	0	0	0	0
19	2	2	1	1						0	3	2	1	2	1	2	0	2	3	3	3	2	3	0	1	0	0	3	1	0	3	0	0	1	0	2	1	0	1	1	1	2	1	1	0	0	0	1	1
31	2	2	2	1						0	0	0	1	0	0	1	0	3	3	3	3	0	2	3	2	2	3	2	2	2	3	2	0	4	4	4	3	3	3	3	3	2	3	0	0	1	0	1	1
21	2	2	1	1						0	2	0	2	0	0	1	2	3	3	3	3	3	3	3	3	2	3	3	3	3	1	0	0	4	2	4	3	3	3	3	4	2	3	0	0	0	0	1	0
19	2	2	1	9						0	4	1	2	1	2	2	2	1	2	2	1	2	1	0	0	0	2	2	1	0	0	0	0	1	1	2	1	2	3	2	1	3	3	0	0	0	0	1	1
18	2	2	1	7						0	4	2	3	2	0	1	3	0	0	0	1	1	0	0	0	0	2	2	2	0	2	0	0	1	0	3	2	1	2	2	3	1	2	0	0	0	0	0	1
19	2	2	1	1						0	0	0	1	2	1	1	0	1	2	3	3	1	3	1	2	2	3	3	1	2	3	0	1	3	4	3	2	3	4	3	3	2	4	0	0	0	0	1	1
20	2	2	1	1						0	4	0	1	3	0	2	3	1	1	1	2	1	0	1	1	2	2	1	3	0	3	0	0	0	0	2	0	2	0	3	2	1	0	0	0	1	0	0	0
21	2	2	1	18					Iranian	0	3	0	1	2	1	1	0	1	0	0	1	0	1	0	1	1	3	3	3	0	1	0	0	2	1	2	2	2	1	1	1	2	1	1	0	1	0	0	1
20	2	2	1	4	Eastern European					0	4	0	1	2	1	2	0	3	3	3	3	3	2	2	1	2	3	2	3	3	2	1	2	1	3	4	3	3	3	3	3	2	3	1	1	1	0	1	1
20	2	2	1	2						0	4	0	1	2	2	3	3	1	1	1	0	0	1	1	0	1	2	2	3	0	0	0	0	1	1	2	2	2	0	3	3	1	0	0	0	1	0	1	1
19	2	2	1	4	Polish					0	0	0	1	2	1	1	1	3	3	3	2	1	2	3	0	3	2	1	0	2	0	0	2	3	4	3	3	3	3	2	3	3	4	0	1	0	0	0	0
18	2	2	1	9						0	4	1	2	3	1	2	0	1	1	1	1	2	1	2	1	0	2	1	1	0	0	0	0	2	2	2	2	3	2	2	1	2	2	0	0	0	1	1	1
20	2	2	5	11						0	4	4	3	4	3	4	4	2	1	1	0	0	1	1	1	2	1	1	1	2	1	0	0	2	2	3	2	2	3	2	3	1	3	0	0	0	0	0	1
18	2	2	1	9						0	0	0	1	3	2	3	0	2	2	2	1	2	0	0	1	0	3	1	0	1	1	1	0	2	2	3	1	2	2	2	3	2	3	0	0	1	0	1	1
25	2	2	2	15						0	2	3	2	1	1	2	1	2	2	3	3	3	1	2	3	2	3	3	2	3	3	2	1	3	3	4	0	2	4	2	2	2	2	0	0	0	1	0	1
22	2	2	2	1						0	3	0	1	0	0	0	1	2	2	2	2	2	1	1	1	1	3	3	3	3	3	1	0	3	3	4	2	3	2	2	2	3	2	1	1	1	1	1	1
19	2	2	5	1						0	0	1	1	1	1	0	0	3	3	3	3	3	3	3	0	1	2	1	0	1	1	1	0	3	3	4	3	3	3	2	2	3	2	0	1	1	1	1	1
19	2	2	1	1						0	0	0	1	1	1	1	0	3	2	2	2	1	1	1	2	2	3	2	3	3	1	0	0	2	2	4	3	2	3	2	3	2	3	0	0	0	0	0	0
21	2	2	1	1						0	0	1	1	2	1	1	2	3	2	2	2	1	1	2	1	2	3	3	3	3	3	2	2	2	1	4	3	3	4	3	3	2	4	0	0	0	0	1	1
18	2	2	1	1						0	3	2	1	2	2	2	0	3	3	3	3	2	3	1	1	3	3	2	3	3	2	1	3	3	4	3	3	3	3	3	2	2	2	0	0	0	0	0	1
19	2	2	1	1						0	0	0	1	2	0	2	0	1	1	1	1	1	2	1	3	1	3	3	1	1	2	0	0	3	2	3	3	2	3	2	2	3	3	0	0	0	0	0	1
22	2	2	1	1						0	2	0	1	2	2	1	1	3	3	3	3	3	3	3	2	3	3	3	3	3	3	3	3	3	3	4	1	1	4	1	1	3	3	0	1	1	0	1	1
23	2	2	4	1						0	2	3	3	3	2	2	1	1	1	2	2	2	1	2	1	1	1	2	1	0	1	0	0	2	2	3	2	3	1	3	3	0	1	0	0	1	1	0	1
22	2	2	2	1						0	2	0	0	1	0	1	1	1	1	1	1	0	1	2	1	2	3	3	0	2	0	1	1	2	4	4	3	2	1	4	3	3	2	0	0	1	0	1	0
32	2	2	3	1						0	0	0	2	1	0	1	0	3	3	3	3	3	3	3	3	3	3	3	3	3	3	3	3	4	4	4	3	3	4	2	3	3	4	0	0	0	0	0	1
26	2	2	1	1						0	3	0	1	1	0	0	3	1	2	2	3	3	3	2	1	2	3	3	3	1	2	3	0	3	4	4	3	2	3	3	3	4	3	0	1	0	0	1	1
20	2	2	1	1						0	2	3	2	2	1	3	3	1	1	1	1	0	1	1	1	1	1	1	2	2	2	1	2	1	2	3	3	3	3	3	3	3	3	1	0	1	0	1	1
21	2	2	1	1						0	2	2	2	3	3	2	2	1	1	1	0	0	1	0	1	1	1	1	2	1	1	1	0	2	1	2	2	3	3	3	3	2	3	0	1	0	1	1	0
28	2	2	1	1						0	1	0	2	1	1	0	3	3	3	3	3	2	2	3	3	3	3	3	1	2	1	1	0	2	4	4	2	4	4	3	4	4	4	0	0	0	0	0	1
18	2	2	1	5						0	3	1	2	3	2	3	0	1	1	2	3	0	2	1	0	1	3	2	2	1	0	0	1	1	2	3	4	4	2	3	4	3	1	0	1	1	0	0	1
22	2	2	2	1						0	4	0	1	3	1	2	1	3	3	3	1	0	1	1	2	3	3	2	1	3	1	0	2	1	2	4	3	4	3	2	2	3	4	0	1	0	0	1	0
19	2	2	1	1						0	0	0	1	1	0	0	0	3	3	3	3	3	3	3	3	3	3	3	3	3	3	3	3	3	4	4	4	4	4	4	3	3	4	0	1	1	0	1	1
22	2	2	1	1						0	0	0	0	0	0	0	0	3	3	3	3	1	3	3	3	3	3	3	3	3	3	0	2	2	4	4	0	4	4	4	4	4	4	0	1	0	0	1	1
21	2	2	1	4	Czech					0	1	0	1	0	1	1	0	3	2	2	2	1	2	3	3	3	3	3	2	3	3	1	3	3	4	4	4	4	3	3	4	3	4	0	0	0	0	1	1
22	2	2	1	1						0	1	0	1	2	1	0	0	3	2	3	2	3	1	3	3	3	3	3	2	3	3	2	3	2	3	4	3	4	4	2	4	2	4	0	1	0	0	1	1
20	2	2	1	1						0	0	0	2	1	1	1	1	3	3	3	3	3	3	2	3	3	3	3	3	3	3	1	3	1	3	3	3	3	3	3	3	3	3	0	1	0	1	1	1
37	2	2	1	1						0	0	0	1	0	0	0	0	3	3	3	3	3	3	3	3	3	3	3	3	3	3	3	3	4	4	4	4	4	4	3	4	2	4	0	0	0	0	1	1
32	2	2	1	1						0	1	0	0	0	0	0	0	2	2	2	2	0	2	1	2	2	3	3	1	2	3	1	0	1	2	4	1	4	2	2	4	3	2	0	1	0	0	0	1
19	2	2	1	1						0	3	0	0	0	0	0	1	3	3	3	3	3	3	2	3	3	3	3	3	3	2	0	1	3	4	4	3	4	4	3	0	2	4	0	1	1	1	1	1
19	2	2	1	1						0	1	0	0	0	0	0	0	2	2	2	2	3	3	1	3	2	3	3	3	3	3	3	1	2	3	4	1	2	4	2	2	2	2	0	0	0	1	1	1
20	2	2	1	1						0	0	0	1	0	0	1	2	1	1	1	0	0	2	1	3	2	3	3	2	1	1	1	0	2	1	3	2	2	3	3	2	2	0	1	1	1	1	0	1
18	2	2	1	10						0	0	0	1	3	3	3	0	0	0	0	0	0	1	0	0	0	2	1	0	0	0	0	0	1	0	1	1	2	0	2	1	1	0	1	1	1	0	0	1
22	1	1	1	1						0	0	0	1	2	2	1	0	2	2	1	1	3	1	1	2	3	3	1	2	3	1	2	1	1	3	1	0	2	0	1	1	2	1	0	1	1	1	1	1
18	2	2	1	9						0	3	0	1	2	2	3	0	0	1	2	1	0	0	1	0	1	3	1	2	1	0	0	0	1	1	3	2	2	2	0	2	0	2	0	1	1	1	1	1
20	2	2	1	1						0	4	0	3	2	3	0	0	1	1	0	1	0	1	1	2	2	3	1	0	2	1	0	1	3	2	3	3	2	3	1	3	2	2	1	0	0	1	0	1
19	2	2	1	1						0	3	0	2	1	3	3	0	1	2	2	2	1	2	1	1	1	2	2	1	1	2	1	2	3	3	3	1	1	3	1	1	3	3	0	1	0	0	1	1
20	2	2	1	17						0	0	0	0	1	0	1	0	2	2	2	2	1	3	2	2	3	3	3	3	2	3	2	0	2	3	4	3	3	2	3	3	2	4	1	1	1	1	1	1
20	2	2	1	1						0	1	2	2	3	1	2	0	1	1	2	0	0	2	1	1	0	2	3	2	1	1	0	0	2	1	3	2	2	1	2	2	2	1	0	1	0	1	1	1
18	1	1	1	1						0	0	0	1	1	1	1	0	3	3	3	3	3	3	3	3	3	3	3	3	3	3	3	3	3	3	2	1	2	2	1	2	0	2	0	1	1	1	0	1
20	2	2	1	18					Mixed Jordanian and British	0	2	1	2	3	2	3	0	1	2	1	2	1	3	2	1	2	2	1	3	1	2	1	0	2	2	3	1	2	2	1	1	2	2	1	1	1	1	1	1
21	2	7	1	7						0	4	0	1	1	2	1	0	1	2	2	2	3	3	1	1	2	3	3	3	1	3	2	0	2	2	3	3	2	3	4	2	2	2	1	1	1	1	1	1
18	2	2	1	1						0	0	0	2	2	1	3	2	3	3	3	3	3	3	3	1	2	3	3	2	1	0	1	1	2	4	4	1	1	2	2	2	3	1	1	1	1	1	1	1
18	2	2	1	1						0	3	0	2	1	1	1	3	1	1	2	2	2	2	2	1	1	1	1	1	1	1	0	0	1	2	3	2	2	2	3	4	3	2	1	0	1	1	1	1
20	2	2	1	1						0	2	0	1	1	1	0	0	3	1	3	3	1	3	3	2	3	3	3	3	2	1	0	1	4	2	4	3	4	3	3	0	3	3	0	1	1	1	1	1
18	2	2	1	1						0	4	1	1	1	1	2	3	3	2	2	2	2	2	2	1	3	3	3	1	2	1	0	1	2	2	4	3	3	2	2	3	2	3	1	0	0	1	1	1
18	2	2	1	1						0	2	1	2	1	1	1	0	1	1	1	1	1	1	1	0	2	2	2	2	3	3	0	0	2	3	3	1	3	1	3	3	3	3	0	1	1	1	1	1
21	2	2	1	1						0	0	0	0	1	0	0	0	3	2	2	3	1	3	2	3	3	3	3	3	3	2	1	2	3	4	4	3	3	3	3	3	3	3	1	1	1	1	1	1
36	2	2	1	1						0	0	0	0	1	0	0	0	2	2	3	3	1	2	1	1	1	3	3	3	3	3	0	0	2	2	4	2	2	2	2	3	2	2	1	1	0	1	1	1
20	2	2	1	4	from Europe					0	4	0	1	2	1	3	3	3	2	2	0	0	0	0	2	3	3	3	3	2	0	0	0	2	3	4	2	3	3	1	2	4	3	0	0	1	1	1	1
25	2	2	2	1						0	3	1	1	0	0	0	0	2	2	2	2	2	2	1	2	2	3	2	3	1	2	2	2	2	3	3	2	3	3	3	2	4	3	1	1	1	1	1	1
18	2	2	1	1						0	4	4	2	0	0	1	4	3	3	3	2	3	3	3	1	3	1	3	3	3	2	3	1	4	3	4	2	2	3	2	3	4	3	1	0	1	1	1	1
18	2	2	1	1						0	2	0	1	1	2	0	1	3	3	3	3	2	2	1	2	2	3	3	3	3	1	1	0	3	3	4	0	3	1	3	3	2	3	0	1	1	1	1	1
18	2	2	5	1						0	2	1	2	3	2	3	2	2	2	2	2	1	1	1	1	1	2	2	2	2	2	2	0	2	3	3	2	2	2	3	3	3	3	1	1	1	1	1	1
19	2	2	1	1						0	3	0	2	0	0	1	0	1	2	2	2	3	3	3	3	1	3	3	3	2	3	3	0	3	3	3	3	3	3	3	3	4	3	1	1	1	1	1	1
18	2	2	1	1						0	2	0	1	3	3	3	0	2	2	2	2	2	0	0	1	1	3	3	2	2	1	0	0	2	2	3	3	4	2	3	2	0	2	0	0	1	1	1	1
18	2	2	1	1						0	1	1	0	1	1	1	1	3	3	3	3	3	2	2	1	1	3	1	1	1	2	1	0	0	2	4	3	2	2	3	1	2	1	1	1	1	1	1	1
19	2	2	1	1						0	0	0	0	0	0	0	0	3	3	3	3	3	3	3	3	3	3	3	3	3	3	3	3	4	4	4	4	4	4	3	3	4	4	1	1	1	1	1	1
18	2	2	1	1						0	2	2	2	1	2	2	0	3	1	2	2	0	2	1	2	2	3	3	3	2	1	0	2	4	3	4	2	3	3	3	3	4	3	1	1	1	0	1	1
19	2	2	1	1						0	2	0	1	1	0	1	2	3	3	3	3	3	2	3	2	2	3	3	2	2	2	0	1	3	4	4	3	2	4	1	3	2	4	1	1	1	1	1	1
19	2	2	1	1						0	1	1	1	1	0	1	3	3	3	3	3	3	3	3	3	3	2	3	1	2	1	0	3	3	4	4	3	4	4	3	4	3	4	1	1	0	0	1	1
27	1	1	2	1						0	4	0	0	0	0	3	0	2	1	2	1	2	2	2	2	3	3	3	3	2	2	2	0	1	2	2	3	3	3	3	3	0	4	1	1	1	1	1	1
19	2	2	1	1						0	4	0	1	1	1	1	0	3	3	3	1	2	3	1	0	3	3	3	2	2	3	2	0	2	2	4	1	2	4	3	4	1	3	1	1	1	1	1	1
20	1	1	1	1						0	3	0	0	1	1	1	2	1	2	2	2	3	3	2	2	3	3	3	3	2	3	2	2	2	3	4	3	3	3	3	3	2	2	1	1	1	1	1	1
51	2	2	3	1						0	0	0	0	0	0	2	0	2	2	2	2	1	1	1	2	2	3	3	2	2	3	0	0	4	4	4	2	3	3	2	3	1	4	1	0	0	1	1	1
18	2	2	1	16				Black British		0	0	1	1	0	0	1	1	1	2	2	1	1	2	1	2	2	3	3	2	3	3	3	3	4	2	3	3	4	4	2	3	3	2	1	0	1	0	1	1
18	2	2	1	5						0	1	0	2	1	0	1	3	2	1	3	1	0	2	3	2	3	3	2	3	3	1	0	2	4	4	4	3	3	3	2	3	4	4	1	1	0	0	1	1
20	2	2	1	1						0	1	0	1	0	0	1	0	3	3	3	3	3	3	3	3	3	3	3	3	3	3	2	1	2	4	4	3	4	3	3	4	2	4	1	1	0	1	1	1
23	2	2	1	1						0	2	0	1	0	3	3	0	0	1	3	1	0	3	0	1	1	3	3	3	0	3	0	0	4	4	4	2	3	0	2	2	3	0	1	1	0	0	0	1
21	2	2	1	1						0	1	0	1	1	1	1	0	3	3	2	1	2	2	2	2	3	3	3	3	3	2	2	1	3	4	4	1	3	3	3	2	3	3	1	1	1	1	1	1
20	2	2	1	1						0	0	0	0	1	0	0	0	3	3	3	2	1	2	3	3	3	3	3	3	3	3	2	3	3	4	4	4	3	4	3	4	1	4	0	1	0	1	1	1
21	1	1	1	1						0	3	0	1	1	1	1	0	2	3	3	2	2	2	2	3	2	2	3	3	3	2	2	2	3	3	4	3	3	3	2	3	3	3	1	1	1	1	1	1
18	2	2	1	14						0	0	0	0	0	0	1	0	3	3	3	3	3	2	3	2	3	3	3	3	3	3	2	3	3	3	4	3	3	4	3	4	2	4	1	1	1	1	1	1
21	1	1	1	1						1	4	4	1	4	3	4	0	0	0	0	0	0	0	0	0	0	2	0	0	0	0	0	0	0	0	1	0	0	0	0	0	0	0	0	0	1	0	0	0
18	2	2	1	1						1	1	2	2	3	3	3	3	0	0	0	1	0	0	0	0	0	1	1	1	0	0	0	0	0	0	1	4	0	0	1	1	1	0	0	0	0	1	0	0
20	2	2	1	1						1	4	3	3	3	4	4	4	1	0	0	1	0	1	0	0	0	1	0	1	1	1	0	0	1	0	2	2	2	2	3	2	2	1	0	0	1	0	0	0
21	2	2	1	1						1	4	3	2	3	3	3	0	2	1	2	1	0	1	1	0	0	1	0	0	1	0	0	0	3	2	2	0	2	1	1	1	2	2	0	0	0	0	1	0
19	2	2	1	1						1	3	2	3	3	2	2	4	1	0	0	0	0	1	0	0	1	2	1	1	1	1	0	0	1	2	2	0	2	0	0	1	1	1	0	1	0	1	0	1
19	2	2	1	1						1	4	1	2	3	2	1	4	2	0	1	0	0	0	1	0	0	0	1	1	1	0	0	0	1	1	2	1	1	1	1	1	2	1	0	0	0	0	1	0
19	2	2	1	1						1	2	1	1	1	1	2	0	0	0	1	1	0	0	0	0	0	1	2	2	0	1	0	0	1	0	2	0	1	0	0	1	1	0	0	0	0	0	0	0
20	2	2	1	1						1	1	3	3	1	0	3	0	3	3	3	3	3	3	0	2	2	2	3	0	3	2	0	1	2	2	4	3	2	3	2	2	1	4	0	0	0	0	1	1
20	2	2	1	1						1	4	1	2	2	2	3	0	1	1	2	1	1	2	2	1	1	2	1	1	1	1	1	0	2	2	2	3	3	1	3	3	1	1	0	0	1	1	1	0
18	2	2	1	1						1	4	2	2	3	2	3	1	1	2	1	1	2	0	0	1	1	3	2	2	0	1	0	0	1	1	3	2	2	3	2	3	0	1	0	0	0	0	0	0
21	2	2	1	1						1	4	1	2	2	3	4	4	1	1	1	0	0	1	0	0	0	0	1	1	1	1	0	0	0	1	2	4	1	1	1	1	0	2	0	0	0	0	0	1
20	2	2	1	1						1	3	2	1	2	1	1	2	1	0	1	0	0	1	0	1	2	1	3	1	2	0	0	0	0	0	2	4	2	4	2	3	1	4	0	0	0	0	0	0
18	2	2	1	1						1	2	0	2	2	2	2	3	3	3	3	2	0	1	1	1	1	3	2	1	1	0	0	0	2	2	3	2	2	2	2	2	2	1	0	0	1	1	0	1
19	2	2	1	4	Finnish					1	3	1	3	3	3	3	0	2	2	2	2	0	0	1	0	1	2	2	1	1	1	1	0	3	3	4	2	2	3	2	1	3	2	0	0	0	0	1	1
18	2	2	1	1						1	4	2	2	3	2	3	0	1	2	1	1	1	2	2	0	1	2	1	1	0	1	0	0	1	2	2	2	1	2	1	2	1	1	0	0	1	0	1	1
19	2	2	1	1						1	3	3	3	2	2	2	4	1	0	0	1	0	1	0	1	1	1	1	1	0	1	1	0	0	0	2	2	2	2	2	2	2	2	1	0	0	1	0	0
19	2	2	1	1						1	1	1	2	1	1	2	3	1	1	2	1	1	3	0	1	1	2	1	1	1	0	0	0	3	3	3	3	3	2	2	2	3	2	0	0	1	0	1	1
23	1	1	3	1						1	4	4	3	3	1	3	4	1	0	1	1	0	1	0	2	1	2	2	2	1	2	0	0	1	3	2	2	3	1	2	1	1	2	1	0	1	1	0	1
20	2	2	1	14						1	4	4	2	3	3	4	4	2	1	2	0	0	1	0	1	1	1	1	1	1	0	0	0	2	2	2	2	1	2	2	1	2	1	0	1	1	0	0	1
18	2	2	1	1						1	3	2	2	1	1	1	0	2	1	1	1	1	2	1	1	1	1	1	2	1	1	0	0	2	1	2	1	2	1	2	2	3	1	0	1	1	0	1	1
20	2	2	1	4	Estonian					1	4	3	3	3	2	3	4	1	1	2	1	0	0	0	0	1	1	1	0	1	0	0	0	2	1	3	2	2	2	1	2	1	2	0	0	0	0	0	0
19	2	2	1	1						1	3	1	1	0	0	2	0	2	1	1	2	0	0	1	1	1	3	3	2	2	1	0	1	0	2	4	3	1	2	2	4	0	2	1	0	0	1	1	1
24	1	1	1	1						1	3	2	2	3	1	2	3	1	1	2	0	0	0	0	1	2	2	1	2	1	2	2	1	2	3	2	2	3	2	1	3	2	2	1	0	0	0	1	1
21	2	2	1	1						1	2	2	2	2	1	1	0	1	1	2	1	1	3	1	1	2	1	3	2	1	3	1	0	3	3	3	3	2	2	3	2	3	2	0	1	0	0	0	1
20	2	2	1	1						1	3	1	1	2	2	2	3	2	2	2	2	0	1	0	0	1	2	2	1	0	0	0	0	1	1	3	3	2	2	1	2	2	2	0	0	1	0	1	1
21	2	2	2	1						1	4	0	3	1	1	3	1	0	1	1	1	0	2	1	0	1	2	2	2	2	1	0	0	1	2	2	2	3	1	3	3	2	2	0	0	1	1	0	1
18	2	2	1	1						1	4	1	2	3	2	2	0	2	3	3	3	2	2	3	1	1	2	3	1	1	1	0	0	2	2	3	2	2	3	2	1	2	2	1	1	0	1	0	1
25	2	2	2	2						1	2	2	2	1	1	2	2	2	1	1	0	0	2	1	1	1	1	2	2	2	1	0	0	3	2	3	2	2	2	3	1	3	3	0	0	0	1	1	1
19	2	2	1	5						1	0	1	1	1	0	0	0	3	3	3	3	2	2	3	2	3	3	3	3	3	1	2	0	4	4	4	3	3	4	2	3	2	4	0	1	1	1	1	1
19	1	1	1	12						1	4	3	3	2	1	1	3	1	1	2	1	1	1	2	0	1	2	3	0	2	1	1	0	2	2	2	2	2	2	2	3	2	2	0	0	0	0	0	0
23	2	2	1	1						1	0	0	1	1	0	1	0	3	3	3	3	3	3	2	3	1	3	3	3	2	2	0	0	2	4	4	3	3	1	2	4	4	2	1	1	0	0	0	0
21	2	2	1	1						1	1	0	1	1	1	2	4	1	2	2	3	1	2	2	2	2	2	2	0	2	2	0	1	0	2	3	3	3	3	2	4	3	3	0	0	1	0	1	1
18	2	2	1	1						1	4	1	2	1	1	2	3	3	3	3	3	0	1	1	3	3	3	2	3	3	0	0	0	2	3	4	3	3	2	1	3	2	4	0	0	0	1	1	1
26	2	2	2	1						1	2	1	2	2	2	2	0	1	1	1	1	1	2	1	2	2	2	3	2	2	1	0	1	2	2	3	2	3	2	2	1	2	2	0	1	0	0	1	1
18	2	2	1	1						1	3	2	2	0	1	1	0	3	3	3	3	3	3	3	3	3	3	3	3	3	2	2	3	4	4	4	3	3	3	3	4	3	4	0	0	1	1	1	1
21	2	2	1	1						1	1	0	1	1	1	1	0	3	3	3	3	3	0	1	1	2	3	3	3	3	3	0	1	3	3	4	3	2	4	1	4	0	4	0	0	0	0	1	1
23	2	2	5	1						1	3	3	2	1	0	2	4	3	3	3	2	3	3	3	1	1	2	3	2	1	2	2	0	2	3	4	3	2	3	3	2	1	3	0	1	0	0	1	1
19	2	2	5	6						1	2	0	1	0	3	2	0	1	3	3	3	2	3	3	1	2	1	3	3	1	3	2	3	3	3	4	0	1	4	3	3	3	4	0	0	0	0	1	1
22	1	1	1	1						1	1	0	1	1	0	1	0	1	0	0	1	0	2	0	0	3	2	2	1	3	2	1	2	2	1	2	2	2	1	2	2	3	1	0	1	1	1	0	1
18	1	1	1	1						1	3	2	3	2	2	3	0	1	0	1	0	1	0	0	0	0	1	1	0	0	0	0	0	0	1	2	0	0	1	2	1	2	1	0	1	0	1	1	1
18	2	2	1	1						1	1	1	2	1	0	1	3	2	2	2	2	1	1	3	0	0	1	1	0	1	2	1	0	3	3	3	2	3	2	2	3	3	2	0	1	0	1	1	1
20	2	2	1	4	Icelandic					1	2	0	1	0	0	0	0	2	2	2	2	1	2	2	3	1	3	3	3	2	3	1	1	3	2	4	3	3	4	2	3	4	4	1	1	1	1	1	1
20	2	2	1	1						1	4	2	3	3	3	3	0	2	2	2	2	2	3	1	1	2	2	2	1	2	2	0	0	2	3	4	3	3	2	2	2	3	3	1	0	1	1	1	1
18	2	2	1	1						1	4	2	3	3	2	3	4	1	1	1	1	0	1	0	1	1	1	1	3	0	2	0	0	1	1	2	2	1	2	2	3	2	1	0	0	1	1	1	1
30	2	2	1	1						1	4	1	2	3	2	3	0	3	3	3	3	3	3	2	1	1	2	2	2	1	1	0	0	3	3	3	2	2	2	2	2	2	1	1	1	1	0	1	1
19	2	2	1	1						1	4	2	3	3	2	3	0	1	1	1	1	0	2	1	0	1	1	1	1	0	0	0	0	0	2	3	2	1	1	2	2	2	1	0	1	1	0	1	0
21	2	2	1	1						1	2	1	1	0	0	1	0	3	2	3	3	1	3	2	2	3	3	3	2	3	2	1	1	4	3	4	2	3	4	2	4	4	3	1	1	1	1	1	1
19	2	2	1	1						1	4	0	3	2	1	1	0	2	2	2	1	2	1	2	1	1	3	3	3	3	3	2	2	3	4	4	1	2	3	3	3	1	2	1	0	0	1	1	1
29	1	1	4	1						1	2	0	0	1	0	1	0	2	1	1	3	1	0	1	2	0	3	2	1	1	1	0	0	1	3	3	2	2	3	1	2	0	2	1	1	0	1	1	1
23	2	2	2	1						1	3	1	3	1	1	2	0	2	2	2	2	1	1	3	0	1	2	3	2	3	2	0	0	3	3	3	2	3	3	2	3	2	3	1	1	1	1	1	1
18	2	2	1	1						1	2	1	1	2	1	2	0	3	2	2	2	0	2	0	0	1	3	2	2	2	1	0	0	2	3	4	2	2	3	2	2	3	3	0	1	0	1	1	1
18	2	2	1	1						1	4	3	2	3	2	3	1	2	2	2	2	2	2	0	1	1	2	1	1	1	1	0	0	1	1	4	2	2	2	2	3	2	4	1	1	0	1	0	1
32	1	1	1	1						1	3	0	1	0	0	2	0	2	3	3	3	2	2	1	2	2	2	3	3	1	3	0	0	4	2	4	2	2	3	0	1	3	3	1	1	0	1	1	1
21	2	2	1	10						1	4	3	2	3	1	1	0	3	2	3	3	3	3	2	1	1	2	1	1	3	1	2	0	1	2	3	2	1	2	2	3	2	2	1	1	1	1	1	1
22	1	1	1	7						1	4	4	3	4	3	3	4	1	0	0	1	1	1	0	1	1	0	1	1	1	0	0	0	1	2	2	3	2	1	2	2	1	1	1	1	1	1	1	1
21	2	2	1	1						1	4	2	3	3	2	3	3	2	2	2	1	0	1	1	2	1	2	2	2	2	1	1	0	2	2	3	1	2	3	2	1	1	2	0	1	1	0	1	1
20	2	2	1	2						1	3	1	1	1	0	2	3	3	3	3	3	0	2	1	1	1	3	3	3	2	3	0	1	2	1	3	2	2	2	1	3	2	3	1	1	1	1	1	1
23	2	2	1	1						1	0	0	0	1	1	2	0	3	2	3	2	1	1	2	2	2	2	3	1	3	1	1	1	2	2	4	2	3	3	2	4	2	3	1	1	1	1	1	1
38	2	2	1	1						1	4	1	1	0	0	1	0	2	2	2	2	1	2	2	2	2	3	3	3	2	3	1	1	3	3	4	3	3	3	2	2	3	3	1	0	0	1	1	1
23	2	2	1	1						1	3	1	2	2	1	2	0	3	3	3	3	3	1	2	0	1	2	2	3	3	2	3	0	4	4	4	0	0	2	3	3	2	4	1	1	1	1	1	1
32	2	2	1	8		arabic/white english				1	0	0	0	0	0	0	0	3	3	3	3	0	3	2	3	3	3	3	3	3	3	0	0	2	4	4	3	2	4	4	3	4	4	0	1	1	1	1	1
19	1	1	1	1						1	4	1	1	3	0	2	0	3	2	3	3	3	3	3	3	3	3	3	3	3	3	3	3	2	4	4	2	4	2	2	4	3	4	0	1	0	1	1	1
19	2	2	1	10						2	1	4	3	3	2	2	4	0	1	1	1	0	1	0	0	0	1	0	0	0	0	0	0	0	0	0	4	4	0	4	4	0	0	0	0	0	0	0	0
28	2	2	3	1						2	3	0	1	3	4	4	0	3	3	3	1	0	0	3	0	0	2	2	0	0	0	0	0	0	0	2	1	1	0	2	1	1	0	0	0	0	0	0	0
22	2	2	1	8		Maori				2	2	2	2	3	3	3	0	0	0	1	1	0	1	0	0	0	1	1	0	0	1	0	0	1	1	1	0	0	1	1	1	2	1	0	0	1	0	1	1
21	2	2	1	1						2	4	3	3	4	3	4	4	1	0	0	0	0	0	0	0	0	2	2	1	0	1	0	0	2	1	2	1	1	2	2	3	2	2	0	0	0	0	0	0
27	2	2	4	1						2	4	4	3	3	3	3	4	1	0	0	1	1	1	0	1	0	0	3	0	0	0	0	0	1	0	3	2	2	4	2	3	3	3	0	0	1	0	0	0
18	1	1	1	1						2	4	4	2	3	2	3	4	1	0	0	0	0	0	0	0	1	0	1	0	0	0	0	0	2	0	2	0	2	2	1	0	2	1	0	0	0	0	0	0
27	2	2	1	1						2	4	2	2	3	3	3	0	1	0	1	1	0	0	0	0	0	0	0	0	0	0	0	0	1	0	2	0	0	0	4	0	0	0	0	0	0	0	0	0
18	2	2	1	1						2	3	2	1	2	2	3	1	2	2	2	1	0	1	0	0	0	1	1	0	0	0	0	0	2	2	2	2	2	1	1	2	2	1	0	0	0	0	0	0
20	2	2	1	1						2	4	2	2	2	2	2	2	1	2	2	2	1	1	1	0	0	1	1	0	0	1	1	0	2	1	3	1	2	2	1	1	1	2	1	1	0	1	1	0
21	2	2	1	12						2	3	1	2	2	3	3	2	2	1	1	1	0	2	0	0	1	1	1	2	2	1	0	0	2	2	3	2	2	2	3	3	0	0	0	0	0	0	0	0
18	2	2	1	1						2	4	4	3	3	3	3	4	1	0	0	0	0	1	0	0	1	1	1	0	1	1	0	0	1	1	2	2	2	1	2	1	2	1	0	0	0	1	0	1
31	2	2	1	1						2	0	1	2	2	1	1	1	3	3	3	2	2	2	3	1	1	3	1	1	2	2	1	0	1	2	3	2	2	3	2	2	2	3	0	0	0	0	0	0
18	2	2	1	1						2	0	3	1	2	1	1	2	1	2	2	2	2	2	1	1	0	1	2	2	1	1	1	0	3	1	2	2	1	2	1	3	0	1	1	0	0	0	1	0
18	2	2	2	6						2	3	3	3	3	3	3	4	1	0	0	0	0	0	0	1	0	0	0	1	0	0	0	0	1	1	3	3	2	1	1	1	1	1	0	0	0	1	0	0
20	2	2	1	1						2	3	4	3	0	0	0	4	1	1	2	2	0	2	2	2	2	1	3	0	1	2	0	0	2	3	3	3	3	3	3	4	4	2	0	1	0	0	0	0
18	2	2	1	1						2	4	2	3	1	1	3	4	2	2	2	1	1	1	2	0	2	2	3	1	1	1	0	0	1	2	3	1	3	2	1	2	1	1	0	1	0	0	0	1
19	2	2	1	1						2	3	4	3	3	2	4	4	0	0	1	0	0	1	0	0	0	1	1	1	0	2	0	0	0	0	2	1	2	1	0	2	0	1	0	0	0	0	0	0
20	1	1	2	1						2	4	4	2	3	3	3	0	1	0	0	0	0	1	0	0	0	1	1	0	1	0	0	0	1	1	2	1	2	1	1	1	0	1	0	0	0	0	0	1
20	2	2	1	1						2	3	4	2	2	2	3	4	1	1	1	2	1	2	1	1	0	1	2	1	0	1	0	0	2	3	3	2	1	4	2	3	3	3	1	1	0	0	0	1
20	2	2	1	1						2	4	2	2	2	2	1	3	2	1	2	2	1	1	0	1	0	2	2	0	1	1	0	0	1	2	4	3	2	4	1	2	1	3	0	0	0	0	1	1
21	2	2	1	1						2	4	0	3	0	0	0	0	1	1	1	0	0	2	1	2	2	3	3	2	1	1	0	0	4	4	4	1	2	4	2	1	3	4	0	1	0	0	1	1
20	2	2	1	1						2	4	4	3	3	2	3	4	0	1	1	1	0	2	0	0	1	0	1	1	1	0	0	1	0	1	3	2	2	4	1	2	2	4	0	1	0	0	1	1
19	2	2	1	12						2	3	3	3	3	3	4	4	0	0	0	0	0	1	1	1	0	1	1	0	0	0	0	0	0	0	2	1	1	1	1	1	1	0	0	0	0	0	0	0
18	2	2	1	1						2	2	4	3	3	3	3	4	0	0	0	1	0	0	0	0	0	1	1	0	0	0	0	0	0	2	3	3	2	2	3	2	3	1	0	0	1	0	0	0
18	2	2	1	1						2	4	2	2	2	1	3	0	0	0	0	1	0	2	1	0	0	2	3	3	1	0	0	0	0	0	3	2	1	2	4	1	0	1	1	1	0	1	1	1
23	2	2	2	1						2	3	2	2	1	2	1	3	3	3	3	3	0	1	0	1	2	3	3	1	3	0	0	1	1	2	4	2	2	3	1	2	1	4	0	1	0	0	1	1
20	2	2	1	1						2	4	2	2	1	0	1	3	1	2	3	1	1	3	1	2	3	3	3	3	2	3	1	0	2	3	4	3	2	3	2	3	3	4	0	1	0	1	0	1
22	2	2	1	8		Mixed British Other				2	4	4	3	3	2	3	0	1	1	1	1	0	1	1	0	0	1	1	0	0	0	0	0	1	2	2	3	2	2	1	2	2	3	0	0	1	0	0	0
18	2	2	1	1						2	3	0	2	3	4	3	3	2	2	2	3	3	1	0	1	0	3	2	3	0	3	2	0	4	2	3	1	2	1	3	2	2	1	0	0	0	1	1	1
23	2	2	1	12						2	4	3	2	1	1	0	0	2	3	3	2	0	2	1	0	0	2	2	1	1	1	1	0	2	2	4	2	1	3	2	3	2	2	0	0	0	0	1	1
20	2	2	1	1						2	1	2	2	1	1	1	2	0	0	1	1	1	1	1	0	0	1	2	3	1	1	0	0	2	0	2	2	2	2	1	1	2	2	0	0	0	0	0	1
20	2	2	1	1						2	4	2	2	1	0	2	0	1	1	2	2	2	2	1	2	3	3	3	3	2	3	2	0	0	3	4	2	3	4	3	4	3	4	0	0	0	0	0	1
18	2	2	1	1						2	1	3	2	3	0	2	0	1	0	1	0	0	1	0	0	0	1	3	1	0	1	0	0	1	1	2	1	2	2	1	3	2	2	0	0	0	0	0	1
18	2	2	1	1						2	1	2	3	2	3	3	3	2	2	2	2	2	3	2	2	1	2	3	1	3	0	0	0	3	2	3	3	2	1	2	1	3	1	0	1	1	0	1	1
18	2	2	1	1						2	4	3	3	2	3	2	4	1	1	1	2	0	0	1	0	1	3	1	1	1	0	0	0	1	2	3	2	2	2	1	1	2	2	0	0	1	0	0	0
18	2	2	1	1						2	3	4	3	3	2	3	4	1	0	1	1	0	0	1	0	0	1	1	0	1	1	0	0	2	0	3	2	3	1	1	2	1	0	0	0	0	1	0	0
19	2	2	1	1						2	3	2	3	2	1	2	3	3	1	2	1	0	1	2	0	1	2	2	0	1	2	0	0	3	3	4	2	2	2	1	2	2	1	0	1	0	1	0	1
19	2	2	1	1						2	1	0	1	3	1	3	0	1	1	2	1	0	2	0	0	0	0	1	1	1	1	0	0	2	2	3	2	3	1	3	3	3	1	0	1	1	1	0	0
27	2	2	2	1						2	4	2	3	3	3	3	4	1	2	2	2	2	1	2	1	0	1	1	1	1	0	0	0	3	3	4	3	2	3	1	3	1	3	0	1	0	0	1	1
25	2	2	2	1						2	4	4	3	3	3	3	4	1	0	1	1	0	1	0	0	1	1	2	2	1	1	0	0	2	1	3	1	1	1	1	2	1	2	0	0	0	0	0	0
20	2	2	1	1						2	4	4	3	2	1	1	2	2	2	2	2	2	2	2	1	2	2	2	2	2	2	0	1	2	3	3	3	3	3	1	3	3	3	0	0	0	0	1	1
20	2	2	1	1						2	3	3	3	3	2	2	4	3	3	3	3	1	2	3	1	2	1	2	1	1	0	0	1	2	3	4	3	2	2	2	2	2	3	0	0	0	0	1	1
22	1	1	4	1						2	4	2	3	2	3	3	3	1	0	0	1	1	0	0	1	1	2	2	0	0	1	0	0	0	1	2	1	2	1	2	2	1	0	0	0	0	1	1	1
29	2	2	1	1						2	4	4	2	1	2	2	1	3	3	3	3	1	1	2	3	3	1	3	2	1	0	0	0	2	2	3	2	2	1	1	2	3	3	0	0	0	0	1	0
18	2	2	1	1						2	2	3	2	2	1	3	2	3	3	3	2	1	3	1	1	2	1	1	0	1	0	0	0	1	2	4	2	2	3	3	2	2	2	0	1	0	0	1	0
35	2	2	1	1						2	2	0	2	2	2	2	0	2	2	2	2	1	1	1	1	1	2	2	2	1	0	0	0	2	1	2	2	2	3	2	3	2	2	0	0	1	0	1	1
18	2	2	1	1						2	3	2	2	3	1	3	2	3	2	3	2	1	2	3	0	1	1	3	2	2	2	0	0	2	2	4	3	2	2	2	2	3	2	0	1	0	1	0	0
18	2	2	1	1						2	2	1	2	2	1	2	3	0	0	0	0	0	1	2	1	1	2	2	2	1	1	0	0	2	2	3	3	2	2	2	3	3	2	0	0	0	0	0	0
18	2	2	1	3						2	4	1	2	3	1	2	4	1	1	1	0	0	0	1	0	0	1	1	0	0	0	0	0	1	1	2	1	2	3	2	3	1	1	0	0	0	0	0	0
20	2	2	1	1						2	2	2	2	3	2	3	3	1	1	1	1	1	2	1	1	1	1	2	2	1	1	1	1	2	2	3	2	2	1	1	2	2	2	0	1	0	0	0	1
18	2	2	1	1						2	2	3	3	4	3	4	3	1	1	2	0	0	0	2	0	1	0	1	0	2	0	0	0	0	0	2	2	1	1	2	1	2	2	0	0	1	0	0	0
18	2	2	1	1						2	3	0	1	0	0	0	2	3	3	3	3	3	3	3	1	2	3	3	3	3	3	0	1	3	3	4	3	1	3	2	3	3	2	0	0	0	0	1	1
19	2	2	1	1						2	1	2	2	3	4	3	0	1	1	1	0	0	1	1	1	1	1	1	2	0	1	0	0	2	2	3	2	2	1	2	1	2	1	0	1	0	0	1	1
18	1	1	1	1						2	4	2	3	2	4	4	0	0	0	0	0	0	2	0	3	1	3	3	3	2	2	0	0	1	2	1	4	2	0	4	4	3	0	0	0	1	0	1	1
18	2	2	1	1						2	2	2	2	2	2	2	2	1	1	1	1	1	1	1	1	1	1	1	1	1	1	1	1	2	2	2	2	2	2	2	2	2	2	0	0	0	0	0	0
19	2	2	1	1						2	2	2	1	1	1	1	0	1	1	1	0	0	0	1	0	0	1	0	0	1	1	0	0	0	2	3	0	1	0	1	1	1	1	0	0	0	1	1	1
18	2	2	1	1						2	3	2	2	2	1	2	0	2	1	1	2	0	2	1	1	1	2	2	2	3	1	0	0	2	3	4	0	2	2	1	2	3	2	0	1	0	1	1	1
19	2	2	1	1						2	3	3	2	2	1	2	0	2	2	3	1	2	2	1	2	2	3	3	2	3	2	1	1	3	3	4	3	3	4	1	3	1	3	1	1	0	1	1	1
19	2	2	1	1						2	3	3	2	2	2	3	0	1	0	0	0	0	0	1	2	3	2	3	0	0	2	0	0	0	0	1	2	3	1	1	2	0	0	0	0	1	0	1	0
30	1	9	1	13			British Colony Hong Kong			2	4	3	3	3	4	3	4	1	1	0	2	0	2	0	2	0	1	2	0	2	0	0	0	0	2	2	1	3	2	1	2	2	1	0	0	0	0	0	0
25	2	2	4	4	Bulgarian					2	0	0	2	1	3	3	0	1	0	1	0	1	1	0	1	0	1	2	2	2	1	0	0	2	2	2	2	2	2	1	2	3	1	0	0	1	1	1	1
19	1	1	1	1						2	4	3	3	3	4	4	4	1	0	0	0	0	0	0	1	2	0	1	3	2	2	0	1	1	3	2	2	2	2	2	2	2	0	1	0	0	0	0	0
20	2	2	1	4	Hungarian white and Native					2	0	0	0	2	2	1	0	1	2	2	1	1	1	2	0	0	0	0	0	2	1	0	0	3	2	3	2	2	2	2	2	4	2	0	0	0	0	0	0
35	2	2	3	1						2	1	0	1	1	1	1	2	3	3	3	3	3	3	3	2	2	2	2	2	2	2	2	1	3	3	3	0	3	2	3	3	3	3	0	0	0	1	1	1
24	1	1	2	1						2	4	4	3	4	3	4	4	2	2	1	2	2	0	1	1	1	0	0	2	2	1	0	0	2	3	3	2	1	2	3	2	2	0	0	0	0	0	1	0
20	2	2	1	4	Polish					2	2	2	2	3	2	0	1	2	1	2	3	0	1	1	2	1	1	1	3	3	1	0	1	3	4	4	3	2	3	2	2	1	2	0	0	0	0	0	1
27	2	2	4	1						2	2	3	2	1	0	2	2	3	3	3	2	3	3	2	3	3	1	3	2	1	2	1	0	2	4	4	2	3	4	3	2	4	4	0	1	0	0	1	1
20	2	2	1	1						2	4	4	2	3	3	2	1	2	2	2	1	1	2	2	1	1	2	2	2	2	0	0	0	2	3	4	3	2	2	3	4	2	2	0	0	0	0	0	0
18	2	2	1	4	White European					2	1	1	2	2	1	1	3	2	1	2	1	1	2	3	2	2	2	2	2	2	2	1	0	3	4	3	2	2	3	3	2	3	3	0	1	0	0	0	1
21	2	2	1	1						2	4	3	1	2	2	3	0	1	2	2	2	2	3	1	3	3	2	2	1	3	2	1	3	2	2	4	2	3	4	3	2	4	2	0	1	1	0	1	0
19	2	2	1	1						2	4	1	1	1	1	1	3	3	3	3	3	1	1	0	3	3	3	3	3	3	2	0	0	2	2	4	2	3	4	3	3	3	4	0	0	0	0	1	1
19	2	2	1	1						2	3	3	2	3	3	3	4	2	2	3	1	0	1	0	1	0	2	1	0	0	1	0	0	3	0	4	3	1	1	1	2	4	1	0	0	1	1	1	1
19	2	2	1	1						2	2	2	2	1	3	3	4	2	1	1	1	0	0	1	1	1	1	2	0	2	1	0	0	2	3	3	3	3	3	2	2	3	3	1	1	0	0	1	0
22	2	2	2	1						2	4	2	2	2	1	2	2	3	2	2	2	2	2	2	1	3	3	3	3	2	2	2	1	2	3	4	2	2	3	2	3	2	2	0	0	0	1	1	1
21	2	2	1	9						2	0	2	3	1	1	2	0	3	3	3	3	2	3	3	3	3	3	3	3	3	2	2	1	2	3	4	3	3	4	3	3	4	4	1	1	0	0	1	1
18	2	2	5	1						2	1	1	1	2	1	2	0	3	3	3	3	1	3	3	1	2	2	2	2	2	3	2	2	2	2	4	3	2	3	2	2	2	3	0	0	0	0	1	1
21	2	2	1	1						2	1	0	0	3	1	2	0	3	3	3	3	3	3	3	3	3	3	3	3	3	3	3	3	2	3	4	4	3	4	1	3	3	4	0	1	0	0	1	1
19	2	2	1	1						2	4	3	2	3	1	3	0	1	0	0	0	1	0	0	0	0	0	0	0	0	0	0	0	1	0	1	1	1	1	1	1	0	1	1	0	1	0	1	1
21	2	2	1	1						2	3	2	3	2	1	3	2	1	1	1	0	0	0	0	0	0	1	1	1	0	0	0	0	3	2	3	1	1	2	2	0	3	2	0	0	1	1	1	0
18	2	2	1	7						2	4	3	4	3	2	3	4	0	0	0	0	0	0	0	0	0	2	1	0	0	1	0	0	0	0	0	0	0	1	0	0	0	1	0	0	0	1	1	1
18	2	2	1	1						2	3	2	2	3	3	3	3	1	1	1	1	0	1	0	0	0	1	1	1	1	0	0	0	2	1	2	1	1	2	0	1	2	2	1	1	0	0	1	1
29	2	2	1	4	Canadian					2	0	0	1	1	1	1	0	2	2	2	2	2	2	2	0	0	2	2	2	0	1	1	0	2	3	3	2	3	3	3	3	3	3	0	1	0	1	1	1
18	2	2	1	1						2	2	1	1	2	1	1	0	1	1	1	1	0	2	1	1	1	3	2	1	3	0	0	0	2	2	3	2	2	2	1	2	3	1	1	1	1	0	0	0
22	1	1	1	1						2	4	3	3	2	3	3	3	1	0	1	1	0	0	0	0	0	1	1	0	1	0	0	0	2	2	2	1	1	1	0	1	1	1	0	1	1	1	1	0
18	2	2	1	1						2	4	4	3	4	3	4	4	1	1	2	1	0	1	0	1	0	0	1	1	0	0	0	0	1	0	3	2	2	3	2	2	2	2	1	0	1	1	1	1
20	2	2	1	1						2	4	2	2	1	1	1	0	2	2	2	2	2	3	2	2	1	1	2	2	2	2	0	0	2	2	3	2	3	3	3	2	3	3	0	1	1	0	1	1
21	2	2	1	1						2	2	3	3	3	2	4	0	3	2	2	1	0	1	1	1	1	3	1	2	2	0	0	0	2	1	4	2	1	0	1	0	2	1	0	0	1	1	1	1
18	2	9	1	10						2	3	2	3	2	2	1	2	3	3	2	2	2	2	2	2	2	2	2	3	1	2	0	0	3	2	3	2	2	2	1	2	2	2	1	1	0	1	1	1
18	1	1	1	8		Persian and Arab				2	4	3	2	2	1	1	0	1	0	1	0	1	2	1	3	1	2	1	3	3	3	0	0	1	2	2	1	1	1	2	2	1	1	1	1	1	1	1	1
18	2	2	1	1						2	3	2	1	2	1	2	0	1	1	1	1	2	2	1	1	1	1	1	1	1	1	1	0	1	2	3	2	2	1	1	2	4	2	0	1	1	1	1	1
21	2	2	1	1						2	0	2	1	3	2	2	0	1	1	1	0	0	1	1	1	1	2	1	1	1	0	0	0	3	2	2	2	3	3	3	3	2	3	1	1	1	1	1	1
19	1	1	1	1						2	2	2	2	3	2	4	3	1	1	1	1	1	2	0	0	0	2	2	2	0	0	0	0	2	1	2	3	4	1	3	4	1	1	0	0	1	1	1	1
18	2	2	1	1						2	3	2	2	3	1	2	3	2	1	1	2	1	2	2	2	1	2	1	3	1	1	1	2	2	1	2	3	1	1	3	1	2	1	1	1	1	1	1	1
25	2	2	4	1						2	0	2	2	1	0	1	0	2	1	2	3	1	1	2	1	1	2	3	2	1	1	0	1	3	3	4	2	2	4	2	2	3	2	0	1	0	1	0	1
22	2	2	1	1						2	4	1	3	3	1	3	1	3	3	3	3	1	2	1	3	3	3	3	1	3	1	0	0	2	3	4	3	3	1	1	3	3	3	0	1	1	1	1	1
26	2	2	2	9						2	2	0	2	3	3	3	0	1	1	1	0	0	1	1	1	1	2	0	1	1	1	1	1	1	1	2	2	2	1	0	3	1	1	1	0	1	1	1	1
19	2	2	1	5						2	4	2	2	3	1	2	2	3	3	3	2	1	3	3	1	2	1	2	3	2	3	2	0	2	4	4	2	1	2	3	3	1	1	0	0	1	1	1	1
22	2	2	1	1						2	1	1	1	1	1	2	0	3	3	3	3	1	2	2	1	2	2	3	1	3	3	2	0	3	3	4	2	2	3	3	2	2	3	0	1	1	1	1	1
29	2	2	1	1						2	3	1	1	2	1	3	0	1	2	3	2	1	2	0	2	0	1	2	1	0	2	0	0	3	2	4	2	2	3	2	2	2	3	1	1	0	1	1	1
#NULL!	1	1	1	1						2	4	3	2	4	3	4	4	1	0	1	1	1	0	0	1	1	1	1	1	1	1	0	0	1	1	1	1	1	2	0	2	2	1	1	0	1	1	1	1
20	1	1	1	1						2	4	3	2	2	1	2	2	1	1	2	2	1	1	0	1	2	2	1	0	1	3	0	1	1	3	3	3	2	3	2	3	2	3	0	1	1	1	1	1
21	2	2	1	1						2	3	3	2	1	0	2	3	1	1	1	1	2	1	1	2	2	2	2	2	3	3	2	2	2	3	3	3	4	4	3	0	3	4	1	1	0	1	1	1
18	2	2	1	1						2	4	0	1	2	1	2	0	2	1	1	1	0	1	0	1	2	2	2	1	0	1	1	0	3	2	3	2	2	2	3	2	2	2	1	1	0	1	1	1
19	2	2	1	1						2	4	2	2	0	0	0	3	1	1	1	1	3	1	1	0	1	1	2	0	2	2	2	0	2	2	4	3	3	4	1	4	1	4	1	1	0	1	1	1
19	1	1	1	1						2	3	0	1	2	0	1	0	2	1	2	1	3	0	3	1	2	3	1	2	3	3	1	1	3	3	3	2	2	4	1	3	2	3	1	1	1	1	1	1
19	1	1	1	2						2	2	1	2	1	1	2	0	2	1	2	1	1	1	2	1	2	2	2	0	3	2	1	1	2	3	3	2	2	3	1	2	3	2	1	1	0	1	1	1
18	1	2	1	1						2	4	1	2	3	0	1	0	2	1	2	0	0	0	2	2	0	2	2	1	3	0	0	1	3	2	3	2	1	2	2	1	2	2	0	1	1	0	1	1
22	2	2	2	1						2	3	0	1	2	1	1	0	2	3	3	3	3	3	3	3	3	3	3	3	3	3	3	1	2	2	4	3	2	4	3	4	4	3	1	0	1	1	1	1
18	2	2	1	9						2	3	2	2	1	1	2	4	3	3	3	2	3	3	3	2	3	3	3	3	3	3	2	3	4	4	4	3	3	4	3	4	4	4	1	0	1	1	1	1
19	2	2	1	1						2	4	3	2	2	3	3	0	2	1	1	1	0	0	1	3	3	1	3	0	2	2	0	1	1	1	3	2	3	2	1	3	0	1	1	0	1	1	1	1
29	2	2	1	1						2	3	0	2	1	0	1	2	3	2	2	2	3	3	3	2	3	3	3	3	3	2	1	1	3	3	4	3	3	4	3	3	3	4	0	1	1	1	1	1
18	2	2	1	1						2	3	2	2	2	1	3	2	2	2	2	2	2	2	1	1	3	1	1	1	3	2	0	3	4	3	3	3	3	3	2	2	2	2	1	1	0	1	1	1
20	2	2	1	1						2	4	1	2	2	0	1	0	3	2	2	2	3	3	1	1	1	2	3	2	2	2	1	0	2	2	4	0	3	4	3	3	2	2	1	1	1	1	1	1
19	1	1	1	11						2	4	0	2	2	3	2	0	1	1	1	2	0	2	0	1	1	2	1	0	1	0	0	1	2	2	2	1	2	1	2	1	2	1	1	1	1	1	1	1
19	1	1	1	1						2	1	2	2	1	0	2	0	3	3	3	3	3	1	3	3	2	2	2	3	3	3	1	2	4	4	4	3	4	4	3	2	3	3	1	0	1	1	1	1
20	2	2	1	1						2	1	0	3	1	1	1	2	2	2	3	2	2	3	3	2	2	3	3	3	3	2	1	2	2	3	4	3	2	3	3	3	2	2	1	1	1	1	1	1
19	2	2	1	1						2	1	2	2	2	2	3	4	3	3	3	3	3	3	3	3	3	2	3	2	2	2	2	3	3	4	3	3	4	3	4	3	4	3	1	1	1	1	1	1
20	1	1	1	1						2	1	0	2	2	1	1	0	2	1	1	2	3	2	3	2	2	2	2	2	2	2	2	2	2	3	3	2	3	2	2	3	3	3	1	1	1	1	1	1
21	2	2	1	1						3	4	4	4	3	3	3	4	0	0	1	0	0	0	0	0	0	0	1	0	0	0	0	0	1	0	2	3	3	2	0	3	1	2	0	0	0	0	0	0
18	2	2	1	1						3	4	4	2	3	4	3	3	1	0	1	0	0	0	1	0	0	1	0	0	0	0	0	0	1	0	1	1	1	0	3	1	1	0	0	0	0	0	1	0
24	2	2	1	18					Iranian	3	4	4	2	2	2	3	4	1	0	1	1	0	1	0	0	1	0	1	0	0	0	0	0	2	1	2	1	1	1	1	1	2	2	0	0	0	0	0	0
25	2	2	1	1						3	4	4	3	3	3	3	4	0	0	0	0	0	2	0	0	0	0	1	0	0	0	0	0	1	0	1	1	1	0	2	0	1	0	0	0	0	0	0	0
18	2	2	1	1						3	4	2	2	4	3	3	2	1	0	0	0	1	1	0	0	0	1	1	0	0	1	0	0	2	0	2	1	2	1	0	1	1	0	0	0	1	0	0	1
18	2	2	1	1						3	4	4	4	4	3	4	4	1	1	1	1	0	0	0	0	0	0	1	1	1	0	0	0	2	2	2	3	1	1	2	2	1	1	0	0	0	1	0	1
18	2	2	1	1						3	4	4	4	1	1	3	4	0	0	0	0	0	0	0	0	0	0	1	0	0	0	0	0	1	1	2	0	1	0	1	0	0	0	0	0	0	1	0	1
24	1	1	1	1						3	4	3	2	4	2	3	2	0	0	0	1	0	0	0	0	0	1	1	0	0	0	0	0	1	0	1	1	2	0	0	1	0	0	0	0	0	0	0	0
21	2	2	1	4	Greek cypriot					3	4	4	3	3	3	2	4	1	1	2	2	1	1	0	0	0	0	1	0	0	0	0	0	0	1	3	2	2	3	2	2	3	3	0	0	0	0	0	0
20	2	2	1	1						3	4	4	3	2	2	2	4	1	1	1	1	0	1	0	0	1	0	1	1	0	1	0	0	2	3	3	2	2	1	3	2	3	3	0	0	0	0	0	0
19	2	2	1	1						3	4	3	3	2	1	2	3	1	1	1	1	0	1	1	0	0	1	2	1	0	0	0	0	2	1	2	2	1	0	1	1	1	1	0	0	0	0	1	0
18	2	2	1	1						3	4	4	3	3	2	4	4	0	0	0	0	0	0	0	0	0	0	0	0	0	0	0	0	0	0	1	1	1	0	0	0	0	0	0	0	1	0	0	0
18	2	2	1	1						3	4	3	3	2	1	3	4	1	1	1	1	1	1	1	0	0	1	1	1	1	1	0	0	3	3	2	2	2	2	2	2	3	1	1	1	0	0	0	0
20	1	1	1	1						3	4	4	2	3	3	3	0	0	0	0	0	0	1	0	0	1	0	1	0	0	0	0	0	0	0	2	0	1	0	1	2	1	0	0	0	0	0	0	0
18	1	1	1	1						3	4	4	4	3	1	3	4	0	0	0	0	0	0	0	0	0	0	1	1	0	0	0	0	0	1	2	0	1	1	1	2	1	0	0	0	1	0	0	1
21	2	2	1	1						3	3	3	2	3	3	3	4	0	0	1	1	0	1	0	0	0	0	1	1	0	0	0	0	0	0	1	4	1	1	1	1	1	0	0	0	1	1	0	0
20	2	2	1	1						3	3	3	3	2	3	3	4	2	1	1	2	2	2	2	1	1	1	1	1	1	1	1	0	3	3	3	2	2	2	2	2	3	3	0	1	1	0	1	0
25	2	2	2	4	German					3	2	2	2	2	2	3	1	1	3	2	2	0	1	1	0	1	0	1	1	1	0	0	0	3	2	1	3	3	2	1	2	3	1	0	0	0	0	1	1
19	2	2	1	1						3	3	3	3	1	3	3	4	0	0	0	1	0	1	0	0	0	0	1	0	0	1	0	0	2	2	3	2	1	1	2	2	3	2	0	0	0	0	0	0
20	2	2	1	1						3	2	0	2	3	1	1	2	0	1	1	0	0	1	0	0	0	2	2	2	1	0	0	0	3	2	4	3	2	1	2	2	3	3	0	1	0	0	1	1
37	2	2	4	1						3	3	2	2	3	2	3	0	1	1	1	0	0	0	0	0	0	1	1	1	0	0	0	0	2	0	2	0	1	1	1	1	1	0	0	0	1	0	1	1
18	2	2	1	10						3	1	2	2	2	1	2	0	1	2	2	1	2	3	1	1	1	2	2	3	1	2	0	0	2	2	3	1	2	3	3	2	2	2	1	1	1	0	0	1
18	2	2	1	1						3	4	4	2	3	2	2	4	0	0	1	0	0	1	0	0	0	1	1	0	0	0	0	0	0	0	4	1	2	0	4	2	1	1	0	0	0	1	1	1
18	2	2	1	9						3	4	4	2	2	1	2	3	0	0	0	0	0	0	0	0	0	0	1	1	0	1	0	0	0	0	2	1	2	2	1	3	1	2	0	0	0	0	0	0
19	2	2	1	1						3	4	0	2	2	2	2	4	1	1	1	1	1	1	1	1	1	1	1	1	0	1	0	0	2	2	3	2	2	2	3	2	3	2	0	1	0	0	1	0
19	2	2	1	11						3	4	4	3	3	3	2	4	0	1	2	1	0	1	1	0	1	1	2	1	2	0	0	0	2	2	4	3	3	3	2	0	3	3	0	0	0	0	1	1
25	2	2	2	1						3	4	3	2	3	3	3	0	3	3	3	3	1	3	3	2	1	1	1	2	3	2	0	2	1	2	3	3	2	1	1	3	0	1	0	0	0	0	0	0
19	2	2	1	1						3	4	4	3	3	3	4	4	2	1	1	0	0	0	0	0	1	0	2	0	0	0	0	0	0	2	2	1	1	0	1	1	1	0	0	1	0	1	0	1
18	1	1	1	1						3	4	4	3	4	3	4	4	2	3	3	3	0	0	3	0	0	1	0	1	2	0	0	0	0	0	3	3	2	1	1	1	1	0	0	0	1	1	0	0
20	2	2	1	13			Korean			3	2	2	2	1	1	2	3	1	1	1	1	0	1	0	1	1	1	2	2	0	0	0	0	2	3	3	2	2	3	1	3	4	2	0	0	1	0	1	1
20	2	2	1	1						3	4	3	2	2	1	2	1	1	1	1	2	0	2	0	2	2	2	2	0	1	0	0	0	3	3	4	1	2	3	2	2	3	2	0	0	1	0	0	0
24	1	1	2	2						3	4	1	2	2	2	3	3	1	0	1	1	1	0	1	1	1	1	1	0	1	1	0	0	0	0	2	1	2	0	4	1	0	0	1	1	1	0	1	0
19	2	2	1	1						3	1	0	3	2	3	2	1	1	0	0	1	0	0	0	0	1	0	2	1	0	2	0	0	2	0	4	4	1	2	4	2	0	2	0	0	0	0	0	1
19	2	2	1	1						3	2	4	3	3	3	4	4	0	0	1	1	0	0	0	0	0	0	0	1	0	1	0	0	0	1	2	3	1	1	0	2	3	1	0	0	1	1	0	0
18	2	2	1	12						3	4	4	4	2	1	3	4	1	1	2	1	0	1	0	0	0	0	1	1	2	0	0	0	1	1	3	2	2	3	1	2	1	2	1	0	1	1	1	0
19	1	1	1	1						3	4	4	3	2	2	3	4	1	0	1	0	0	1	0	0	0	0	0	1	1	0	0	0	0	1	1	1	1	2	0	2	1	0	0	0	0	0	1	1
18	2	2	1	1						3	4	1	2	1	1	3	0	2	1	2	0	1	0	0	2	2	2	3	3	1	1	0	0	2	2	4	2	2	1	2	2	1	2	0	0	0	0	0	1
18	1	1	1	1						3	3	4	3	4	4	4	4	0	0	0	0	0	0	0	0	0	0	0	0	0	0	0	0	1	1	1	1	1	1	0	1	0	0	0	0	1	0	0	0
19	1	1	1	1						3	4	4	4	1	1	0	4	2	1	2	2	1	1	1	0	1	1	1	0	1	1	0	0	2	2	2	2	2	2	2	2	1	1	0	0	0	0	1	0
24	2	2	4	1						3	4	4	2	3	2	3	3	1	1	1	0	0	1	0	0	1	1	2	0	1	0	0	0	1	0	2	2	2	1	1	2	1	1	0	0	1	0	0	1
20	2	2	1	1						3	4	4	3	2	3	3	4	0	1	1	1	1	0	0	1	0	2	1	1	0	0	1	0	2	2	4	1	2	3	1	3	2	3	0	0	1	0	0	1
19	2	2	1	1						3	4	3	3	1	0	2	4	0	0	1	2	1	1	0	0	0	0	2	0	0	1	0	0	2	2	3	0	1	1	1	1	2	2	0	0	0	1	0	0
20	2	2	1	1						3	2	4	3	1	1	2	4	1	1	1	1	0	2	0	1	0	0	1	0	0	0	0	0	1	1	3	2	2	2	2	3	1	2	0	0	0	0	0	0
21	1	1	1	1						3	4	2	2	3	4	4	2	1	1	1	1	1	1	0	0	1	1	1	0	0	0	0	0	1	2	2	3	1	2	0	2	0	0	0	0	0	0	0	0
22	2	2	2	9						3	4	2	3	4	2	3	4	2	3	3	1	1	3	2	0	1	3	3	3	3	1	0	3	4	3	3	1	2	2	2	3	3	2	1	0	1	0	0	0
20	1	1	1	1						3	3	4	3	3	2	3	4	1	1	2	2	0	1	1	1	1	1	1	0	0	0	0	0	0	2	3	2	2	2	1	2	1	2	0	0	1	0	0	1
20	1	1	1	1						3	4	4	3	3	2	3	4	0	0	1	1	0	1	0	1	1	1	2	2	0	1	1	0	1	1	2	1	2	1	1	3	2	2	1	0	1	0	1	0
21	2	2	1	1						3	4	4	3	3	4	4	4	0	0	0	0	0	0	0	1	0	1	1	1	0	1	0	0	1	2	1	3	1	2	0	1	2	1	0	0	0	1	0	0
20	2	2	1	1						3	2	1	2	1	1	1	0	2	2	2	1	0	3	0	2	2	3	3	2	2	2	0	0	2	2	4	3	1	3	2	3	0	1	0	0	1	0	0	1
25	2	2	4	1						3	3	1	3	1	1	1	2	1	1	1	2	1	2	1	0	1	1	2	2	0	2	0	0	2	1	3	3	1	3	1	3	2	2	0	0	0	0	1	1
22	2	2	1	8		English/Turkish Cypriot				3	4	3	3	3	2	3	4	3	3	3	1	1	1	2	1	0	1	2	2	1	0	0	0	2	3	4	3	2	4	3	2	2	2	1	0	0	0	1	1
19	2	2	1	1						3	2	3	3	1	1	1	2	1	0	1	1	0	1	0	0	1	2	2	2	2	1	0	1	2	1	3	2	2	2	1	2	0	2	1	0	0	1	0	1
20	1	1	1	1						3	4	4	2	3	2	4	4	0	0	0	0	0	2	0	0	1	1	1	2	1	0	0	0	0	0	2	3	1	2	2	1	1	1	0	0	0	0	0	0
18	2	2	1	1						3	3	3	2	3	2	4	4	1	1	1	1	0	0	0	0	0	1	1	0	0	0	0	0	1	1	2	2	1	1	2	2	1	1	0	0	0	0	0	1
20	2	2	1	1						3	4	4	4	3	1	2	4	1	1	1	0	0	0	0	1	0	0	0	0	1	0	0	0	2	1	3	2	2	3	2	2	2	1	0	0	0	1	1	1
18	2	2	1	1						3	3	0	2	2	2	3	2	1	1	1	1	0	1	1	0	2	2	1	1	2	0	0	0	1	2	3	3	2	2	3	3	2	2	0	1	0	0	1	1
20	2	2	1	1						3	2	2	2	3	1	3	3	2	2	2	0	0	1	0	1	1	1	3	0	0	0	0	0	1	1	4	2	2	3	2	4	1	3	0	0	0	1	1	1
21	2	2	2	1						3	3	1	2	1	0	2	0	2	1	1	3	1	2	0	1	1	2	2	3	1	2	1	0	2	2	4	2	2	3	1	3	2	2	0	1	0	0	0	1
21	2	2	1	1						3	3	3	3	2	1	3	4	1	3	1	2	0	2	0	0	1	1	1	1	1	1	0	0	1	1	4	2	1	3	2	4	1	3	0	0	0	0	0	0
19	2	2	1	1						3	4	3	4	3	2	2	4	1	0	1	1	0	2	1	2	2	3	3	2	1	1	0	0	2	3	2	1	3	2	1	3	4	2	0	0	0	0	0	0
19	2	2	1	1						3	2	2	2	3	3	3	3	0	1	1	0	0	1	0	1	0	2	2	2	0	0	0	0	1	0	2	0	1	1	2	3	1	2	0	0	0	0	0	0
24	2	2	3	4	Greek					3	4	3	3	2	2	3	3	2	2	2	1	0	2	2	2	1	1	1	2	1	2	3	3	4	3	3	1	3	3	2	2	3	2	1	1	0	0	1	1
22	2	2	1	1						3	4	4	3	2	2	4	4	1	0	1	0	0	1	0	0	0	0	1	0	1	2	0	0	1	1	3	2	3	2	2	2	1	0	0	0	0	0	0	1
18	2	2	1	1						3	3	4	3	2	3	3	2	1	1	1	0	0	1	0	0	1	1	1	0	0	0	0	0	2	1	3	1	2	0	2	2	2	1	0	0	1	1	0	0
20	2	2	1	1						3	2	3	3	2	0	2	4	1	1	2	0	0	1	1	2	1	3	3	3	1	0	0	0	3	2	4	2	3	2	2	3	2	3	0	0	0	1	1	1
24	2	2	4	1						3	4	4	3	4	4	4	4	0	0	1	1	1	0	0	0	0	0	0	0	1	1	0	0	0	2	2	2	1	0	1	1	1	0	0	0	0	1	1	0
19	2	2	1	1						3	4	4	3	3	3	3	4	0	0	1	0	0	1	1	1	0	1	1	1	0	1	1	0	2	1	3	1	2	1	1	2	1	1	0	0	1	1	1	1
19	1	1	1	1						3	3	4	2	3	2	2	4	2	2	2	2	1	2	2	2	2	2	2	2	1	2	0	1	1	1	4	2	2	3	2	3	2	3	0	0	0	0	0	0
21	2	2	1	1						3	4	3	2	1	2	3	4	3	3	3	1	1	1	1	0	1	2	3	2	3	0	0	1	2	3	4	2	3	4	2	4	1	4	0	0	0	0	0	0
19	2	2	1	1						3	1	2	1	3	3	3	0	2	2	2	2	3	1	0	0	0	2	0	1	1	0	1	0	2	2	2	0	0	2	2	1	2	1	1	0	1	1	1	0
20	2	2	1	1						3	4	4	3	2	3	3	4	1	1	2	1	1	2	2	1	1	0	2	1	1	0	0	0	3	2	2	1	1	3	2	2	3	2	0	1	0	0	1	1
21	2	2	1	1						3	1	2	2	3	2	3	0	1	1	1	1	0	1	0	0	0	1	1	1	1	0	0	0	2	2	2	2	3	0	1	3	0	2	0	0	1	0	0	1
18	1	1	1	9						3	4	4	2	3	2	3	4	1	0	1	1	0	1	1	1	1	1	1	2	1	1	1	1	2	1	1	3	3	1	3	3	1	1	0	0	0	0	0	1
18	2	2	1	1						3	3	2	3	3	2	4	3	0	0	0	0	0	0	0	0	1	0	0	0	1	0	0	0	0	0	0	4	4	0	4	4	0	0	1	0	0	0	0	1
23	2	2	4	4	European					3	0	1	1	1	1	3	0	2	2	3	3	1	3	2	2	1	2	3	3	3	1	0	0	3	2	4	2	2	3	2	2	2	3	0	0	0	0	1	1
18	1	1	1	1						3	4	4	3	2	2	2	4	1	0	1	0	0	1	0	0	1	2	1	0	1	1	0	0	1	2	2	2	2	2	0	3	1	1	0	0	0	0	1	1
24	1	1	1	1						3	2	3	2	3	3	2	0	1	1	1	2	1	1	0	0	0	0	1	0	0	0	0	0	1	1	2	3	4	1	3	4	1	1	0	0	0	0	1	1
19	2	2	1	1						3	3	4	2	3	3	4	4	3	2	2	3	1	3	2	1	1	1	1	1	3	3	0	1	1	2	3	2	3	3	2	3	2	3	0	0	1	1	1	1
20	2	2	1	1						3	4	3	3	3	2	2	0	2	1	2	1	1	1	2	1	0	1	1	1	0	2	0	0	2	2	3	2	2	2	2	3	2	2	0	0	0	0	0	0
19	2	2	1	1						3	2	4	3	0	0	0	0	1	2	3	1	0	2	1	1	1	3	3	0	1	1	0	0	1	3	2	2	3	3	2	3	3	2	0	0	0	0	1	1
20	2	2	1	1						3	4	3	3	2	2	3	4	2	3	3	1	0	2	3	1	0	0	1	1	1	2	0	0	2	2	3	3	1	2	3	1	2	2	0	0	0	0	1	1
21	2	2	1	1						3	3	4	4	4	3	4	4	1	1	1	1	0	1	1	0	1	0	1	0	2	0	0	0	0	0	3	1	2	3	2	2	1	3	0	0	0	0	0	0
20	2	2	1	1						3	2	3	2	3	2	2	2	2	2	2	3	2	1	2	1	2	1	3	0	2	3	0	1	2	3	3	3	3	2	2	3	2	4	0	1	0	0	1	1
18	2	2	1	1						3	1	3	3	4	4	3	4	3	2	3	3	2	3	2	1	1	2	2	1	2	1	2	0	1	2	4	2	1	2	2	2	3	2	0	1	1	0	1	1
20	1	1	1	5						3	4	4	2	2	1	3	4	0	0	1	1	0	1	0	2	1	2	2	1	0	1	1	0	0	1	2	2	2	2	1	3	1	3	0	0	0	1	0	0
25	2	2	4	1						3	4	3	3	3	3	3	2	3	3	3	2	1	3	3	3	3	3	3	2	2	2	1	3	4	4	4	3	3	4	3	3	3	3	0	0	0	0	1	0
18	2	2	1	1						3	4	4	3	2	1	3	4	1	0	2	2	0	3	0	1	0	3	3	1	0	0	0	0	1	3	4	2	3	4	2	4	4	3	0	1	0	0	0	1
35	2	2	2	9						3	4	3	3	3	3	3	0	1	0	0	1	1	1	0	1	0	1	0	2	0	1	0	0	1	2	2	3	3	0	1	2	2	1	0	0	0	0	1	1
18	2	2	1	1						3	3	1	3	2	1	2	4	2	1	0	0	0	2	0	1	2	3	2	0	0	1	0	0	3	2	3	2	2	3	2	3	2	1	0	1	0	0	1	1
19	1	1	1	1						3	4	4	4	4	4	4	4	0	0	1	0	0	1	1	1	1	0	0	2	2	1	0	1	0	0	3	2	2	2	2	2	2	2	1	0	0	1	0	1
18	2	2	1	1						3	4	3	2	1	0	2	4	2	2	2	1	0	1	1	1	2	2	2	3	3	0	0	1	1	2	4	1	2	4	2	3	1	3	0	0	1	0	1	1
24	2	2	4	1						3	3	3	2	2	3	3	4	3	3	3	3	2	3	3	2	2	2	2	2	2	2	1	1	2	3	4	3	3	2	2	1	2	2	0	0	0	0	0	0
22	2	2	2	1						3	2	1	1	2	1	2	3	2	2	2	2	3	1	0	1	2	2	3	2	1	1	1	0	2	1	3	2	3	2	3	2	1	2	1	0	0	0	1	1
20	2	2	1	1						3	2	2	2	3	3	2	0	2	3	3	1	1	1	2	3	3	3	1	2	3	3	1	3	3	4	4	4	3	4	3	4	3	4	1	1	0	1	1	0
21	2	2	1	1						3	1	2	1	1	0	1	2	3	3	3	3	3	3	3	0	1	2	3	3	2	3	0	1	4	4	4	2	3	4	4	4	4	4	0	0	1	1	1	1
18	2	2	1	1						3	4	3	3	1	2	2	4	3	3	2	2	2	3	3	2	3	3	3	2	3	3	1	1	4	2	3	3	2	3	2	2	3	2	0	0	0	0	1	1
20	2	2	1	1						3	4	3	3	4	3	4	4	3	3	3	2	0	3	3	2	2	1	2	2	2	1	0	1	2	4	4	2	4	2	2	1	4	4	0	0	0	0	1	1
20	1	1	1	1						3	4	1	3	2	2	1	0	1	1	1	1	0	1	0	1	1	3	1	2	0	0	0	0	2	2	2	2	1	2	2	2	2	1	0	0	0	0	1	1
26	2	2	4	4	european					3	0	0	0	0	0	0	0	3	3	3	3	3	3	2	1	1	3	2	2	2	2	1	1	3	3	4	2	1	3	2	1	3	3	0	0	0	0	1	0
22	2	2	2	1						3	0	1	2	1	0	0	0	2	2	3	0	0	2	1	1	1	1	3	3	3	1	3	1	2	2	3	3	4	4	2	4	2	4	0	0	0	0	1	1
21	1	1	1	1						3	3	0	1	2	2	2	0	3	3	3	3	3	3	3	3	3	3	3	2	3	2	3	3	2	2	4	3	4	2	3	2	3	2	0	0	0	0	1	0
19	2	2	1	1						3	1	0	1	2	1	1	2	1	1	2	2	1	2	3	1	2	2	2	2	2	1	1	3	3	2	4	3	2	3	3	3	3	2	0	0	1	1	1	1
27	2	2	1	1						3	3	4	1	2	2	2	0	3	2	2	2	1	3	1	1	1	2	2	2	1	2	0	0	3	2	4	2	3	2	2	3	3	2	0	1	0	1	0	1
27	2	2	1	4	Czech Republic					3	4	0	1	0	0	2	0	3	3	3	2	0	2	2	3	3	3	3	3	3	3	0	1	4	4	4	3	3	1	3	3	3	4	0	1	1	0	0	1
24	1	1	2	5						3	4	4	2	4	2	3	4	0	0	0	0	0	0	0	0	0	0	1	1	0	0	0	0	0	0	2	0	0	1	1	0	2	0	0	0	1	0	0	1
20	2	2	1	1						3	4	4	4	0	0	1	4	1	1	1	1	0	1	0	0	1	1	1	0	0	1	0	0	2	1	3	1	1	3	2	3	3	3	0	1	0	1	1	1
24	2	2	2	1						3	4	4	3	3	3	3	4	0	0	0	1	0	2	1	1	0	0	1	0	0	0	0	0	2	2	3	1	1	0	1	1	1	2	1	1	1	1	1	1
18	2	2	1	1						3	2	4	3	4	3	4	4	1	1	1	0	0	1	0	0	0	0	1	1	1	0	0	0	1	2	2	2	1	1	0	1	2	2	0	1	1	1	1	0
19	1	1	1	1						3	4	4	3	1	1	2	4	0	0	0	0	0	0	0	0	0	1	0	0	0	1	1	0	2	2	1	0	0	0	0	0	1	0	1	1	1	1	1	1
18	2	2	1	1						3	3	3	3	2	1	2	0	1	1	1	1	1	1	1	0	0	1	2	1	0	0	0	0	1	1	3	2	1	2	2	1	1	0	1	1	1	0	1	1
20	2	2	1	1						3	1	1	3	2	2	2	0	1	1	1	1	1	1	0	0	1	1	1	1	1	1	1	0	1	1	3	1	2	2	1	2	1	2	0	1	0	0	1	1
20	2	2	1	1						3	3	3	3	2	2	2	3	1	1	1	1	1	1	0	0	0	1	2	1	1	1	0	0	2	1	3	2	2	1	1	2	2	1	0	0	1	1	0	1
19	2	2	1	9						3	4	4	2	4	3	3	4	1	1	1	0	0	0	0	0	1	0	0	1	0	0	0	0	0	2	2	0	2	0	1	1	1	0	1	1	0	0	0	0
19	2	2	1	1						3	3	2	2	3	1	2	2	0	0	0	1	1	1	0	0	0	1	1	2	0	1	1	0	0	1	3	1	2	2	1	4	2	1	1	1	1	1	1	1
21	1	1	1	1						3	3	3	3	1	1	2	4	1	1	2	3	0	1	1	1	0	2	2	2	1	1	0	0	1	2	3	2	1	3	3	2	3	3	1	1	1	1	1	1
20	2	2	1	1						3	3	3	2	4	3	4	4	2	2	2	3	3	2	2	1	1	2	2	3	1	3	1	2	4	2	3	2	2	1	3	2	2	1	1	1	1	1	1	1
21	2	2	1	1						3	4	4	3	4	3	4	4	3	3	3	3	1	2	3	1	0	0	2	1	2	0	0	0	3	3	4	1	3	2	1	2	2	2	0	0	0	1	1	1
18	1	1	1	1						3	4	4	2	1	3	4	4	3	0	2	0	0	3	0	0	1	0	0	1	0	0	2	0	2	2	2	2	3	1	1	2	3	1	0	1	1	1	0	1
19	1	1	1	1						3	3	2	2	3	2	2	1	1	1	1	1	0	1	0	1	1	0	1	0	2	0	0	0	0	0	1	4	4	0	4	4	0	0	1	1	1	1	1	1
19	2	2	1	1						3	4	4	3	3	3	3	4	1	1	1	1	0	1	1	0	0	1	1	0	0	1	0	0	2	2	3	2	1	3	1	2	3	2	1	1	1	1	1	1
19	2	2	1	10						3	3	4	3	3	3	3	4	1	1	1	0	0	1	0	0	1	1	1	1	0	0	0	0	2	2	3	1	2	1	2	2	2	2	0	0	1	1	0	1
20	2	2	1	1						3	3	1	2	0	0	0	0	2	1	1	1	1	1	1	0	1	1	1	1	1	0	1	0	2	2	3	2	2	2	2	2	3	1	1	1	1	1	1	1
18	1	1	1	12						3	4	4	2	4	1	3	4	0	0	0	0	0	0	0	0	0	0	0	0	3	0	0	0	0	1	2	4	1	1	0	1	0	1	1	0	1	1	1	1
20	2	2	1	1						3	4	4	3	4	3	4	4	1	0	1	1	0	1	0	1	1	0	0	1	1	1	0	0	1	1	2	3	2	2	2	2	1	1	0	1	1	1	0	0
19	2	2	1	1						3	2	1	1	1	1	2	0	1	2	2	1	0	2	3	1	1	2	2	0	2	0	0	0	4	4	4	1	2	2	2	2	3	3	0	1	1	1	1	1
19	2	2	1	1						3	4	3	2	2	0	2	4	1	0	1	0	0	1	0	1	1	1	1	1	1	2	0	0	2	1	2	1	2	2	1	1	1	1	0	1	0	1	1	1
20	2	2	1	1						3	4	2	2	3	2	3	0	2	2	1	1	1	1	0	0	2	1	1	2	0	2	0	0	2	2	4	3	2	3	2	3	3	3	1	0	0	0	1	0
19	2	2	1	1						3	4	4	2	3	2	3	3	1	1	1	1	1	1	1	0	1	2	2	1	0	1	0	0	2	1	2	2	1	1	1	1	1	1	0	1	1	1	1	1
19	2	2	1	1						3	4	3	3	2	2	3	3	1	1	1	1	0	1	1	0	0	0	1	0	0	0	0	0	0	0	0	4	4	0	4	4	0	0	1	1	1	1	1	1
30	2	2	2	1						3	0	3	2	1	1	1	0	1	2	2	2	0	1	1	1	1	1	2	2	2	1	1	0	2	2	3	2	2	3	2	2	2	3	1	1	1	1	1	1
26	2	2	1	1						3	4	4	3	3	3	3	4	3	1	1	1	1	2	1	1	0	0	2	1	1	2	1	0	3	2	4	2	1	4	1	2	3	1	0	1	0	1	0	1
18	1	1	1	1						3	4	3	3	3	3	3	1	0	3	3	0	0	0	3	0	2	0	1	0	3	0	0	0	2	1	4	3	4	1	1	3	0	3	1	0	0	1	0	0
19	2	2	1	12						3	3	2	1	3	2	1	2	2	2	2	2	2	2	2	2	3	2	2	1	3	2	1	3	4	4	4	0	3	4	3	3	3	4	0	1	1	1	1	1
20	2	2	1	1						3	4	1	2	1	0	1	0	3	3	2	3	1	2	3	1	1	1	2	2	2	1	0	0	3	3	4	3	3	3	2	4	3	3	0	1	0	1	1	1
18	1	1	1	1						3	4	4	2	1	2	3	4	0	0	0	0	0	0	0	0	1	1	0	0	1	0	1	0	2	3	4	2	1	3	2	3	3	2	1	1	1	1	1	1
19	2	2	1	10						3	1	0	0	2	4	3	0	3	3	3	1	0	1	3	0	0	0	0	3	0	0	0	3	1	4	4	0	0	4	2	0	4	3	1	1	1	1	1	1
27	2	2	1	1						3	3	4	3	3	3	4	4	2	3	3	3	3	3	3	3	3	3	3	3	2	3	3	1	4	4	4	2	3	4	2	3	4	4	1	1	1	1	1	1
21	2	2	1	1						3	3	4	2	3	1	4	4	3	2	3	3	3	3	3	0	0	0	3	3	0	0	0	0	3	3	3	0	2	4	2	1	4	4	1	0	0	1	0	0
28	2	2	2	12						3	3	4	2	1	1	0	0	3	3	3	3	3	3	3	1	1	1	1	1	3	3	1	2	4	4	4	1	1	4	2	0	4	4	1	1	1	1	1	1
18	2	2	1	11						3	3	3	3	1	1	1	4	2	2	0	1	2	1	0	1	1	0	2	3	3	3	2	1	2	4	4	1	1	3	1	2	2	4	0	0	1	1	1	0
23	2	2	2	9						3	3	1	3	3	3	3	4	0	0	0	0	0	0	0	2	2	1	2	1	2	2	1	2	3	3	3	2	3	3	3	3	3	3	1	1	0	1	1	1
20	2	2	1	14						3	2	1	1	0	0	1	0	2	1	2	1	0	3	1	1	2	3	2	2	2	1	0	0	3	4	4	3	1	3	2	2	3	3	1	1	0	1	0	1
19	2	2	1	1						3	4	4	3	4	4	4	4	3	3	3	3	3	2	3	0	1	0	0	2	2	2	0	0	3	4	4	2	3	4	1	1	0	4	1	0	1	1	1	1
20	2	2	1	1						3	4	3	2	3	2	1	3	2	2	2	3	3	1	1	1	2	2	2	3	1	2	2	1	2	3	3	2	2	3	3	2	1	1	1	1	1	1	1	1
26	2	2	1	1						3	1	1	1	2	1	2	0	3	3	3	3	1	2	1	3	3	3	3	3	3	2	0	3	1	2	4	2	2	4	2	3	2	4	1	0	1	1	1	1
18	1	1	1	3						3	0	0	1	1	1	1	0	2	2	2	2	2	2	2	3	2	2	2	2	2	2	1	0	3	3	3	3	3	3	1	3	3	3	1	1	1	1	1	1
18	2	2	1	10						3	3	0	1	2	2	3	0	3	3	3	3	0	2	3	2	3	3	3	3	3	3	2	3	4	2	4	4	3	3	2	3	4	3	1	1	1	1	0	0
18	2	2	1	1						3	3	2	3	2	1	3	1	3	2	2	1	1	3	1	1	1	2	3	3	2	2	1	1	2	3	3	2	2	4	1	3	4	2	1	1	1	1	1	1
18	2	2	1	9						3	4	2	2	2	1	1	3	3	3	3	3	1	3	3	1	3	3	3	3	3	1	0	3	4	4	4	3	3	3	2	4	3	4	1	0	0	1	1	0
18	2	2	1	1						3	4	0	2	3	3	3	0	3	3	3	3	3	3	3	2	3	3	2	1	3	3	3	3	3	3	4	3	2	3	3	3	3	3	1	1	1	1	1	1
24	2	2	4	1						3	4	2	1	2	3	2	0	3	3	3	2	1	2	2	1	1	1	2	0	3	1	0	0	4	4	3	2	3	2	3	3	0	1	1	1	0	1	1	1
24	2	2	3	2						4	4	4	3	4	4	4	4	1	0	0	0	0	1	0	0	0	0	3	3	1	0	0	0	0	2	3	2	1	3	2	3	0	2	0	0	0	0	0	0
19	2	2	1	1						4	3	4	3	3	1	2	4	0	0	0	0	0	1	0	0	0	0	2	0	0	0	0	0	0	0	2	1	1	0	2	1	0	0	0	0	1	1	0	0
21	2	2	1	1						4	4	4	4	4	4	4	4	1	0	1	1	0	0	0	0	0	0	0	0	0	1	0	0	2	0	2	1	1	1	1	2	1	0	0	0	1	1	0	0
20	2	2	1	1						4	4	4	3	3	3	3	4	0	0	1	0	0	1	0	0	0	0	1	0	0	0	0	0	2	1	2	1	2	1	1	2	2	1	0	0	0	0	0	0
18	2	2	1	1						4	4	4	3	3	3	3	4	1	0	2	0	1	2	0	1	0	0	1	0	1	0	0	0	1	1	2	1	1	1	2	1	1	1	1	1	0	1	0	0
21	1	1	1	7						4	3	4	3	3	3	3	4	0	0	0	0	0	1	0	0	0	0	1	0	0	0	0	0	1	0	1	1	1	1	1	2	2	1	0	0	0	0	0	1
19	2	2	1	1						4	4	3	2	2	2	3	3	1	0	1	0	0	0	0	0	0	0	1	1	0	0	0	0	1	0	2	3	1	1	2	2	1	1	0	0	0	0	1	0
19	2	2	1	1						4	4	4	3	4	3	4	4	0	0	1	0	0	0	0	0	1	0	0	0	0	0	0	0	0	1	2	4	1	0	4	1	0	0	0	0	1	0	0	0
18	1	1	1	4	American					4	4	4	2	1	1	2	4	1	1	1	1	0	1	1	0	0	0	1	1	0	0	0	0	2	2	3	1	0	1	1	2	3	1	0	0	0	0	0	0
18	2	2	1	1						4	3	4	3	3	4	3	4	1	0	1	0	0	0	0	0	0	1	1	0	0	0	0	0	0	1	2	2	2	0	1	1	0	0	1	0	0	0	0	0
19	2	2	1	1						4	4	4	1	1	0	2	4	1	1	1	0	0	1	0	1	1	0	2	1	1	1	0	0	2	2	3	2	2	3	2	2	1	2	0	0	0	0	0	0
19	2	2	1	1						4	3	3	3	4	3	4	4	0	0	0	0	0	0	0	0	1	1	1	1	0	0	0	0	1	2	1	1	1	1	1	1	0	0	1	0	0	0	0	0
20	2	2	1	1						4	4	4	3	3	2	3	4	1	1	1	1	0	1	1	0	0	0	1	1	2	1	0	0	2	2	2	1	1	1	1	2	2	2	0	1	0	1	0	0
22	2	2	1	1						4	4	4	4	4	4	3	4	1	1	2	0	0	0	2	0	1	0	1	0	1	1	0	0	1	2	3	1	2	2	1	1	1	2	1	0	0	0	1	0
20	2	2	1	1						4	4	4	4	4	3	4	4	1	0	1	1	0	2	1	0	1	0	1	1	1	1	1	0	3	2	3	3	3	2	3	3	2	3	0	0	0	1	1	1
20	1	1	1	1						4	4	4	3	3	2	4	4	0	0	0	0	0	0	0	0	0	0	0	0	0	0	0	0	0	0	0	4	4	0	4	4	0	0	0	0	0	0	0	0
20	2	2	1	1						4	4	4	3	3	3	4	4	2	2	2	1	0	0	1	0	1	0	2	0	1	0	0	0	2	2	3	2	2	2	1	2	2	1	0	0	0	0	0	1
19	2	2	1	1						4	4	4	4	3	1	3	4	1	1	1	0	0	1	0	0	0	1	2	2	0	1	0	0	2	1	2	1	1	2	1	2	1	2	0	1	0	1	1	0
21	2	2	1	1						4	3	4	3	3	3	4	4	0	0	0	1	1	1	0	0	0	0	1	0	0	1	0	0	0	0	1	4	4	0	4	4	0	0	0	0	1	0	0	0
22	2	2	1	1						4	4	4	3	3	3	4	4	0	0	1	1	0	0	0	0	0	0	1	1	0	0	0	0	1	1	2	2	1	2	2	2	1	1	0	0	0	0	0	0
20	2	2	1	12						4	4	4	4	2	1	2	4	1	0	1	0	0	0	1	0	0	0	1	1	0	0	0	0	1	1	2	2	2	2	4	3	0	2	0	0	0	0	0	0
21	2	2	1	1						4	3	4	4	3	3	4	4	0	0	0	0	0	1	0	0	0	0	1	0	0	0	0	0	1	0	1	1	0	1	1	1	1	1	0	0	0	0	0	0
21	2	2	1	1						4	3	3	2	2	2	2	0	1	1	1	1	0	0	1	0	1	2	2	1	1	3	0	0	2	3	4	2	2	2	2	3	4	3	1	0	0	0	1	1
29	1	1	4	1						4	4	4	3	4	3	3	0	1	0	0	0	1	0	1	1	1	1	3	0	0	0	0	0	1	1	1	1	1	0	1	1	0	0	0	0	0	0	0	0
18	2	2	1	9						4	4	4	3	2	2	3	4	1	1	1	1	0	2	1	0	1	0	1	2	2	1	0	1	0	1	2	2	2	3	2	2	2	1	0	0	0	0	0	0
18	2	2	1	12						4	4	3	3	1	1	4	4	1	1	1	1	0	1	0	2	1	1	1	0	1	1	0	0	3	1	3	2	1	2	2	3	3	2	1	0	0	1	0	1
27	2	2	3	1						4	3	2	2	3	2	3	2	2	1	1	1	0	0	0	1	1	2	2	2	2	0	0	1	2	2	2	2	2	3	2	2	1	1	0	0	0	1	1	0
19	2	2	1	4	Polish					4	4	4	3	3	3	3	4	0	0	0	0	0	1	0	0	0	0	1	0	0	0	0	0	2	1	1	0	1	1	1	2	1	1	0	0	0	0	0	1
24	2	2	4	1						4	1	3	2	3	2	4	2	1	0	1	0	0	0	0	1	0	1	2	1	0	1	0	0	1	0	1	0	1	1	1	1	1	1	0	1	0	0	0	0
19	2	2	1	1						4	0	0	1	2	2	2	3	1	2	2	2	2	2	2	0	0	0	1	1	0	1	0	0	2	2	2	2	2	1	3	1	1	1	0	0	0	0	1	0
26	2	2	4	4	Eastern european					4	4	4	2	3	3	4	4	0	0	0	0	0	1	0	0	1	1	1	0	0	0	0	0	0	1	1	1	1	2	1	2	1	1	0	0	1	0	0	0
25	2	2	1	1						4	4	4	4	3	4	3	4	1	1	0	0	0	0	0	0	1	2	1	0	1	0	0	0	0	0	2	3	2	1	3	3	1	1	0	1	0	0	0	0
19	2	2	1	1						4	4	4	3	3	3	3	4	1	1	1	0	0	0	1	1	1	0	1	0	0	1	0	0	1	2	2	2	1	2	1	1	1	0	0	0	1	0	1	1
23	2	2	5	1						4	4	2	3	3	2	3	0	2	2	2	1	0	2	3	1	1	3	2	0	3	3	0	1	3	4	4	3	2	4	2	3	4	4	0	0	0	0	0	1
23	1	1	4	1						4	4	4	4	4	4	4	4	2	1	2	2	1	2	2	1	1	0	1	0	1	1	0	0	2	2	3	3	2	3	2	2	2	2	0	0	0	0	1	1
22	1	1	1	12						4	4	3	3	3	3	3	4	1	1	0	0	0	1	0	1	0	1	1	0	0	1	0	1	2	1	1	3	2	1	3	2	1	2	0	1	0	0	0	0
18	2	2	1	1						4	4	3	2	3	3	3	3	1	0	1	0	1	0	0	0	1	0	0	0	0	0	0	0	0	0	3	1	2	2	0	2	2	2	0	0	0	1	1	0
28	2	2	1	1						4	4	4	1	2	3	2	0	0	0	0	0	0	2	0	0	0	0	3	1	1	1	0	0	2	2	2	2	2	1	2	2	2	1	0	1	0	0	1	1
20	1	1	1	1						4	4	4	3	3	2	4	4	1	1	1	0	0	2	2	1	1	0	1	1	2	2	0	1	1	2	2	1	1	2	1	1	2	1	0	1	1	0	1	1
19	2	2	1	1						4	4	4	4	3	2	3	4	1	0	1	0	0	1	0	1	0	1	1	1	1	2	0	0	0	2	1	3	3	2	2	3	1	2	0	0	0	0	0	0
18	2	2	1	1						4	0	0	1	2	1	1	0	3	0	3	3	2	3	3	1	2	2	3	3	3	2	0	1	2	1	4	3	3	3	2	2	3	2	0	1	1	0	1	0
23	1	1	1	9						4	4	0	2	4	2	2	1	3	0	3	1	0	0	3	0	1	3	3	0	3	3	0	0	1	3	4	2	2	4	2	3	4	4	0	1	0	0	1	1
18	2	2	1	13			Thai			4	4	1	4	3	1	2	4	1	1	1	1	0	1	0	1	1	2	2	1	1	1	0	0	2	2	3	3	3	3	3	4	3	2	0	1	0	0	0	0
20	2	2	1	1						4	3	2	2	2	3	3	3	1	2	2	1	1	2	0	1	3	2	2	2	3	0	2	3	3	4	4	2	3	4	3	3	2	4	0	0	1	1	0	0
19	2	2	1	1						4	4	4	3	3	3	3	4	1	1	1	1	0	1	1	1	1	1	1	0	2	0	0	1	2	2	2	2	2	3	3	3	3	2	0	0	0	0	0	0
27	2	2	1	1						4	4	4	3	4	2	3	4	1	0	0	0	0	1	0	0	0	0	1	1	0	0	0	0	2	1	2	1	1	2	0	1	2	1	0	0	1	0	0	1
21	2	2	1	1						4	4	4	3	3	3	3	4	2	1	1	2	1	3	1	2	1	1	2	3	1	0	0	1	1	1	4	2	1	2	2	2	2	1	1	1	0	0	1	1
18	2	2	1	1						4	2	1	2	2	1	3	2	3	3	3	3	2	3	3	1	2	3	3	3	3	1	2	1	1	3	4	2	3	2	2	3	3	2	0	1	0	1	1	1
23	2	2	1	1						4	4	4	4	3	4	4	4	1	1	2	2	1	1	1	3	1	0	1	0	0	2	0	0	2	2	3	2	3	2	1	2	2	2	0	0	0	0	0	1
18	2	2	1	1						4	2	0	3	2	2	2	3	2	2	2	2	2	1	2	1	1	1	2	2	3	3	1	3	3	3	3	3	3	4	3	4	3	4	1	0	1	1	1	1
18	2	2	1	1						4	1	4	2	0	0	0	3	3	3	3	3	1	1	1	2	2	3	3	3	3	3	0	0	1	2	4	4	3	3	3	4	2	3	0	0	0	0	1	1
20	2	2	1	1						4	4	4	3	4	3	4	4	1	1	1	0	0	0	1	3	1	0	1	2	1	3	0	0	0	2	3	3	4	2	1	3	0	2	0	0	0	0	0	1
19	2	2	1	1						4	3	4	4	2	3	3	4	1	1	0	2	0	1	0	0	0	2	3	0	0	1	0	0	0	2	4	1	0	0	0	0	2	0	1	1	1	1	1	0
19	1	1	1	1						4	4	4	3	4	4	4	4	0	1	1	0	0	0	1	0	0	0	1	0	0	0	0	0	1	2	2	3	1	1	3	1	0	1	1	0	1	1	1	1
18	1	1	1	1						4	4	4	3	2	3	3	4	1	1	1	0	0	0	0	0	0	0	1	0	0	1	0	0	0	1	1	1	1	1	1	1	1	1	1	1	0	1	0	0
19	2	2	1	1						4	0	2	3	0	0	1	3	3	3	3	3	3	3	3	0	0	1	2	2	2	3	2	1	3	4	4	2	2	4	2	2	0	2	1	1	0	1	1	1
21	1	1	1	1						4	4	4	3	3	3	3	4	3	3	3	3	1	3	3	3	3	0	2	1	1	3	0	1	2	3	4	2	4	0	2	4	2	4	1	1	0	1	0	1
19	2	2	1	1						4	4	4	3	3	2	3	4	0	0	0	1	0	1	0	0	0	0	1	0	0	0	0	0	2	1	2	1	1	3	1	1	1	2	1	1	0	1	0	0
26	1	1	1	1						4	2	4	3	4	3	3	4	1	0	1	1	0	1	0	1	1	1	1	1	1	1	1	0	0	2	2	2	1	1	0	2	2	2	1	0	0	1	1	1
19	2	2	1	1						4	0	3	4	0	0	1	4	1	2	2	2	2	1	2	2	2	1	2	0	2	1	0	1	3	3	3	2	2	3	1	2	3	3	1	1	0	1	1	1
18	2	2	1	12						4	4	4	3	3	2	3	4	1	1	1	0	0	0	0	0	0	0	0	1	0	1	1	0	1	1	2	2	1	1	1	2	1	1	0	1	0	1	1	1
18	2	2	1	1						4	4	4	3	3	3	3	4	3	3	3	3	1	3	3	2	2	0	2	1	2	2	0	1	3	4	4	3	2	2	3	2	3	4	0	1	0	0	1	1
28	2	2	2	1						4	4	4	4	3	3	4	4	2	1	1	1	0	1	0	0	0	0	1	1	1	0	0	0	1	1	2	2	2	2	2	2	2	2	0	1	0	1	0	1
22	2	2	2	1						4	4	4	4	4	3	4	4	0	0	0	0	1	1	0	0	0	0	1	1	0	0	0	0	1	2	1	0	1	2	1	1	4	2	0	1	1	1	1	1
20	1	1	1	1						4	0	4	2	3	1	3	4	1	0	0	1	3	1	1	0	1	0	0	1	0	0	0	0	0	2	3	3	2	2	1	2	3	3	1	1	1	1	0	1
18	2	2	1	1						4	4	3	3	2	1	2	2	3	3	3	2	1	1	3	1	3	1	2	3	3	1	1	3	2	3	3	0	2	3	2	3	2	3	1	1	1	1	1	1
19	1	1	1	1						4	4	4	4	2	2	2	4	0	1	2	1	1	2	1	0	1	0	1	0	0	0	0	1	0	3	0	4	1	2	2	2	1	0	1	0	1	1	0	1
18	1	1	1	1						4	2	2	2	2	1	2	3	1	0	0	0	0	0	1	2	0	2	2	2	0	0	1	0	2	2	2	3	3	2	2	3	2	2	1	1	1	0	1	0
23	2	2	1	7						4	3	4	4	3	3	4	4	3	3	3	3	1	0	1	1	1	3	2	3	1	0	1	1	2	0	4	4	2	4	2	4	3	3	1	0	1	1	1	0
19	2	2	1	1						4	4	4	3	4	4	4	4	1	1	1	2	0	2	1	1	1	3	3	1	1	2	0	0	2	2	3	3	2	3	1	4	3	4	1	1	1	0	1	1
20	2	2	1	1						4	4	4	2	3	3	4	4	3	2	2	2	2	2	0	0	1	0	1	2	1	0	0	0	2	1	4	1	2	2	1	2	2	2	1	1	0	1	1	1
20	2	2	1	1						4	3	4	3	3	2	3	4	1	0	1	1	2	2	1	1	1	1	2	1	1	1	0	0	1	3	2	2	1	3	2	3	2	2	1	0	0	1	1	1
18	2	2	1	1						4	1	2	3	1	0	1	0	1	1	0	1	0	1	1	0	1	1	1	1	1	1	0	0	2	3	3	2	2	2	1	2	2	3	1	1	1	1	0	1
18	2	2	1	1						4	4	3	2	3	2	3	4	2	2	2	2	1	1	0	2	0	2	2	1	2	2	0	0	2	1	3	2	0	3	1	1	1	2	0	1	1	1	0	1
19	2	2	1	1						4	3	2	3	2	1	3	4	2	2	2	2	1	3	3	1	1	0	1	1	1	0	0	0	2	2	3	2	2	2	2	2	2	2	0	1	0	0	1	1
21	2	2	1	1						4	4	4	3	3	3	3	4	1	2	1	1	0	1	1	0	1	0	1	1	1	0	0	0	2	3	2	3	2	1	2	1	3	2	1	0	0	1	1	0
21	1	1	1	14						4	3	4	2	1	1	2	3	2	1	1	1	0	1	2	1	1	1	2	2	2	1	1	1	2	3	2	3	2	1	2	3	2	2	1	1	1	1	1	1
18	1	1	1	1						4	4	4	3	3	2	3	1	1	2	2	1	0	1	3	0	2	1	2	3	2	0	0	0	2	3	3	1	2	2	2	2	3	3	0	0	0	0	1	0
18	2	2	5	1						4	2	4	3	1	1	2	4	1	1	1	0	0	1	1	0	1	0	1	0	1	1	0	0	2	2	2	3	1	1	2	2	1	1	1	1	1	1	1	1
19	3	1	1	3						4	4	0	1	1	0	1	0	3	2	2	3	3	3	3	2	1	3	3	3	2	3	3	1	3	4	4	2	2	4	3	2	3	4	1	1	1	1	1	1
20	2	2	1	1						4	4	4	3	2	2	3	4	2	3	3	2	1	1	1	0	1	1	2	2	2	1	0	1	2	3	4	2	4	2	2	3	3	3	1	1	0	0	0	1
20	1	1	1	4	Polish					4	4	4	2	4	4	4	4	0	0	0	0	1	1	0	1	1	0	1	1	3	0	0	0	0	0	0	0	0	0	0	0	0	0	0	0	1	0	0	1
18	2	2	1	1						0	3	0	1	0	2	2	0	0	1	1	1	2	0	0	0	0	2	1	1	0	0	0	0	0	0	2	1	1	1	1	1	0	0	0	0	1	0	0	0
20	2	2	1	1						0	3	2	2	2	1	3	0	1	0	1	1	0	0	0	0	0	1	1	1	0	0	0	0	2	1	4	2	2	1	1	1	2	3	0	0	0	0	0	1
21	2	2	1	4	Scandinavian					0	4	2	2	2	2	3	0	2	1	2	2	1	2	1	2	2	2	3	3	1	2	0	1	2	2	4	2	2	2	2	2	1	3	0	0	0	0	1	0
20	2	2	1	1						0	2	1	2	3	1	3	3	3	3	3	1	0	1	0	1	3	3	3	3	2	0	0	1	3	3	4	2	3	1	1	1	3	2	0	1	0	0	1	0
18	2	2	1	1						0	4	0	1	0	1	1	0	2	1	1	2	2	2	1	1	1	3	3	1	2	2	3	1	0	0	3	4	2	3	2	3	3	2	0	0	0	1	1	0
21	2	2	1	1						0	0	0	2	1	0	1	0	3	3	3	3	3	3	3	3	3	3	3	3	3	2	0	1	3	3	4	2	3	3	3	3	2	3	0	0	0	0	1	1
20	2	2	1	1						0	3	0	1	2	1	3	0	3	2	2	2	3	2	1	1	2	3	3	3	1	0	0	1	2	3	4	2	3	3	2	3	2	3	0	0	0	1	1	1
34	2	2	1	14						0	0	3	1	0	2	3	0	0	1	2	2	2	3	1	0	1	1	3	3	0	1	0	0	1	2	2	0	3	3	2	2	2	2	0	0	1	0	1	1
19	2	2	1	1						0	0	0	0	0	0	0	0	3	3	3	3	3	3	3	3	3	3	3	3	3	3	3	3	4	4	4	0	0	4	0	0	4	4	0	0	0	0	0	0
19	2	2	1	1						0	3	1	2	2	1	3	0	0	0	1	1	0	2	1	2	2	2	3	2	2	2	1	0	1	4	4	2	3	3	3	3	2	2	0	1	1	1	1	0
24	2	2	2	1						0	3	0	2	2	0	3	2	3	3	3	3	1	3	1	2	3	2	3	3	2	3	1	1	1	2	4	2	3	3	2	3	4	2	1	0	0	1	1	1
23	2	2	5	1						0	0	1	1	1	1	1	0	3	3	3	3	2	3	2	3	3	2	3	2	3	2	1	0	3	3	4	2	4	4	3	4	2	3	0	0	0	0	0	1
19	2	2	1	4	Greek					0	4	1	1	2	1	1	0	3	3	3	3	2	1	2	3	3	2	3	2	2	2	2	0	2	3	4	0	3	3	2	2	3	4	0	0	0	0	1	1
24	2	2	2	1						0	1	0	1	0	0	0	0	3	3	3	3	3	3	3	2	3	3	3	2	3	2	0	1	3	3	4	3	3	4	2	4	3	4	0	0	0	0	1	1
18	2	2	1	6						0	2	0	1	1	2	1	0	3	2	3	3	1	2	3	2	1	3	3	3	3	1	2	0	4	3	4	1	3	4	2	3	3	4	0	0	0	0	1	0
18	2	2	1	1						0	0	0	1	3	2	0	2	1	1	1	1	1	1	1	1	1	1	1	1	2	2	0	0	3	4	2	2	1	3	2	2	3	4	1	0	1	1	1	1
18	2	2	1	1						0	4	2	2	4	2	4	4	0	1	1	0	1	0	0	0	0	2	1	0	0	0	0	0	0	0	2	0	1	0	0	2	1	0	0	0	1	1	0	1
27	2	2	1	1						0	4	2	2	0	1	2	0	3	3	3	3	3	3	3	2	2	3	3	3	2	2	2	1	3	4	4	2	4	3	3	3	4	4	0	1	1	1	1	1
21	1	1	1	1						0	3	1	1	1	1	2	1	2	1	2	2	1	2	1	1	1	1	1	2	2	2	1	1	2	2	3	3	3	1	3	3	2	3	1	1	1	1	0	1
19	1	1	1	1						0	3	2	1	1	1	0	1	3	2	2	2	2	2	2	3	3	3	3	2	3	3	0	3	4	4	4	0	0	4	1	2	4	4	0	1	1	1	1	1
37	2	2	1	1						0	3	3	1	3	3	3	0	1	1	1	1	0	2	0	1	1	1	3	2	1	2	0	0	2	2	3	1	3	2	2	2	1	1	0	1	1	0	1	1
18	2	2	1	1						0	2	0	1	1	1	1	3	2	2	2	2	1	2	1	2	3	3	3	2	3	2	0	1	3	3	4	2	2	3	2	3	2	2	0	1	1	1	1	1
25	2	2	1	4	English and Turkish					0	2	0	1	1	1	1	3	3	3	3	3	3	3	2	2	2	3	3	1	1	1	2	1	4	3	4	2	2	4	2	1	2	3	1	0	0	1	1	1
20	1	1	1	1						1	1	2	1	3	1	1	0	0	0	1	1	0	1	0	1	1	2	2	0	0	0	0	0	0	0	1	4	2	1	1	2	0	0	0	1	0	0	0	0
27	2	2	2	1						1	1	0	2	2	2	2	0	2	2	2	2	0	2	1	2	3	3	3	2	3	0	0	0	2	3	4	2	2	4	2	3	1	3	0	0	0	0	1	1
20	2	2	1	1						1	4	4	2	3	2	4	3	0	0	0	1	0	0	1	1	0	2	1	1	0	1	0	0	2	1	2	1	2	2	2	2	1	1	1	0	0	0	0	1
25	2	2	3	1						1	2	0	2	1	1	2	0	3	2	2	2	2	3	1	1	2	2	2	1	2	1	0	0	3	2	3	3	2	3	3	2	3	2	0	1	0	0	1	0
18	2	2	1	1						1	2	2	2	2	2	1	0	0	0	1	0	0	1	0	1	1	2	1	0	0	0	0	0	1	1	2	1	1	2	1	2	3	1	0	0	1	1	1	0
18	2	2	1	1						1	2	0	1	3	2	3	3	0	0	0	0	0	1	0	0	0	1	1	0	0	0	0	0	0	0	1	3	4	1	3	4	1	1	0	0	0	1	0	1
19	2	2	1	1						1	3	2	2	2	1	2	3	1	1	1	1	0	1	1	1	0	2	2	0	0	0	0	0	2	2	3	2	1	2	1	2	2	2	0	0	0	0	1	1
21	2	2	1	4	Bulgarian					1	4	4	3	3	3	3	4	1	1	1	1	1	2	2	2	0	2	2	0	1	1	1	0	1	3	3	3	3	3	2	4	3	3	0	1	0	0	0	1
20	1	2	1	1						1	0	2	2	2	1	2	0	3	3	3	2	0	1	0	1	1	3	2	0	2	0	0	0	3	3	4	3	3	4	2	3	3	4	0	0	0	0	1	1
22	1	1	1	4	Finnish					1	4	2	3	3	2	2	4	0	0	0	1	1	2	0	1	1	1	2	0	2	1	1	0	0	0	1	3	3	2	3	3	1	1	0	0	0	0	0	0
22	2	2	1	1						1	0	0	2	2	1	1	3	1	0	1	0	0	2	0	1	1	2	2	2	2	1	0	0	2	1	3	3	2	1	2	1	3	3	0	0	0	0	0	0
22	2	2	2	1						1	2	0	2	1	1	2	1	1	2	3	3	1	3	1	3	0	2	2	0	1	3	1	0	3	3	3	2	3	1	2	2	2	2	0	1	1	0	1	1
19	1	1	1	10						1	3	1	1	1	1	0	2	0	0	0	0	0	0	0	1	1	2	2	1	1	1	0	0	0	1	0	1	3	1	1	2	1	0	0	0	1	0	0	1
19	2	2	1	1						1	1	0	1	0	0	1	0	3	3	3	3	3	3	3	3	3	3	3	3	3	3	0	1	3	4	4	4	4	4	3	3	3	4	0	0	1	0	1	0
21	1	1	1	4	German					1	2	3	2	3	4	3	1	0	0	0	1	0	0	0	1	0	2	1	1	1	0	0	0	1	1	1	1	2	0	0	2	2	0	0	0	1	0	1	0
21	2	2	1	1						1	2	2	2	1	0	0	1	3	3	3	3	3	3	3	2	3	2	3	2	3	3	1	2	3	3	4	3	3	3	3	3	3	3	0	1	0	0	1	0
22	2	2	2	18					Malay	1	3	3	2	1	1	2	3	3	3	3	3	3	3	3	1	3	2	3	2	3	1	0	0	4	4	4	0	0	4	0	0	4	4	0	1	0	0	1	1
19	2	2	1	1						1	4	0	1	2	0	1	3	3	3	3	3	2	1	3	1	0	3	3	3	3	3	3	0	4	4	4	4	4	4	3	4	2	3	0	0	0	0	1	0
20	2	2	1	1						1	4	1	3	0	0	1	0	3	3	3	3	0	2	0	2	3	3	3	3	3	3	0	2	2	2	4	3	2	3	2	3	3	4	0	0	0	0	0	0
20	2	2	1	1						1	3	2	2	3	2	2	1	2	2	2	2	0	1	1	2	2	2	2	2	1	1	0	2	2	2	3	3	3	3	2	3	3	3	0	0	1	0	0	1
18	2	2	1	1						1	2	2	2	3	2	3	0	3	2	3	3	0	1	1	3	3	2	2	2	3	2	0	2	2	4	4	3	3	2	3	2	2	3	0	1	1	0	1	0
20	2	2	1	1						1	3	2	2	1	1	1	0	3	3	3	2	1	2	1	1	1	1	2	1	2	2	0	1	3	3	4	3	3	3	2	0	3	4	0	1	0	0	1	1
20	1	1	1	1						1	4	3	1	4	2	4	0	0	0	2	2	3	3	0	2	0	1	1	1	2	3	1	0	1	2	3	2	2	0	3	3	0	1	0	1	1	1	1	1
20	2	2	1	14						1	2	2	2	2	2	2	0	1	1	1	1	1	2	2	2	1	3	3	3	3	3	3	0	2	2	3	2	1	4	2	2	3	4	1	1	1	1	1	1
18	1	1	1	1						1	4	0	0	0	0	0	0	1	1	1	2	0	0	0	0	0	3	3	0	0	1	0	0	1	1	2	1	3	2	3	2	1	0	1	0	0	1	1	1
18	2	2	1	1						1	0	0	1	2	1	0	0	2	2	2	2	0	0	0	2	2	2	2	2	2	2	0	1	2	2	3	2	3	4	1	3	2	4	0	0	1	1	1	1
18	2	2	1	1						1	1	1	1	2	2	3	0	1	1	1	0	0	0	0	1	2	2	2	2	1	1	0	0	2	1	2	2	3	2	1	1	2	1	1	0	0	1	1	1
20	2	2	1	1						1	2	0	1	0	1	0	3	3	3	3	3	3	3	3	2	3	3	3	3	3	3	3	3	4	4	4	3	2	4	0	3	4	4	1	1	1	1	1	1
26	2	2	2	10						1	3	1	1	1	1	1	2	1	1	1	2	2	1	1	1	1	2	3	2	1	2	2	0	3	3	2	1	2	3	2	2	2	2	1	1	1	0	1	1
19	2	2	1	1						1	0	0	2	3	2	2	2	1	1	2	1	2	2	2	1	1	2	2	2	2	1	2	1	2	2	3	1	3	2	3	3	3	3	0	1	1	0	0	1
21	2	2	1	1						1	1	0	1	0	0	1	0	3	3	3	3	2	3	1	0	3	3	3	3	3	3	0	2	3	3	4	3	2	3	2	3	3	4	1	1	1	1	1	1
25	2	2	3	1						2	4	4	2	2	3	3	4	1	1	1	1	1	1	1	0	0	1	2	2	0	1	0	0	2	1	3	2	1	2	2	2	2	2	0	0	0	0	1	0
18	1	1	1	1						2	4	4	3	2	2	3	4	1	0	1	0	0	1	0	0	0	0	2	0	0	0	0	0	1	1	3	0	2	1	0	1	2	2	0	0	0	0	0	0
19	2	2	1	1						2	3	4	3	3	3	3	4	1	0	1	1	0	1	0	0	0	1	1	0	0	0	0	0	1	0	2	2	2	2	1	2	1	1	0	0	0	0	1	1
26	2	2	2	1						2	3	3	2	2	1	3	0	3	2	2	3	2	1	1	0	0	2	3	3	1	1	1	0	4	4	4	2	2	4	2	3	3	4	0	0	0	0	0	1
18	2	2	1	1						2	4	1	2	3	1	2	0	1	0	1	1	1	0	0	0	0	1	1	0	0	2	0	0	0	1	2	3	0	2	0	2	1	1	0	0	0	0	0	0
19	2	2	1	1						2	3	2	2	2	2	3	2	1	1	1	1	0	2	0	1	1	1	1	1	0	1	0	0	1	1	2	1	2	1	2	2	2	1	0	1	1	0	0	0
18	2	2	1	1						2	4	2	2	3	2	1	0	3	3	3	3	2	2	2	2	2	3	2	0	1	2	0	0	2	3	4	4	1	2	0	2	1	3	0	1	1	0	1	1
35	2	2	3	1						2	1	2	2	2	2	2	0	2	1	1	1	0	0	1	2	2	2	3	2	2	1	0	0	2	2	2	1	1	2	1	2	2	1	0	0	0	0	0	0
20	2	2	1	1						2	4	3	3	2	3	3	4	1	0	1	0	0	1	0	0	0	0	1	0	1	1	0	0	2	1	2	2	1	1	1	1	1	1	0	0	0	0	0	0
20	2	2	1	12						2	4	1	2	1	2	2	2	0	1	1	1	0	1	0	0	0	1	1	0	1	0	0	0	1	2	4	3	1	4	3	3	4	2	0	0	0	0	1	0
20	2	2	1	1						2	3	2	2	2	1	2	4	0	1	1	0	0	1	0	0	1	2	2	1	1	1	0	0	2	2	2	3	2	2	1	3	1	2	0	0	0	0	0	1
19	2	2	1	1						2	4	4	3	2	1	3	4	1	1	1	0	0	1	0	0	1	0	0	1	0	0	0	0	2	3	3	3	3	1	3	3	3	3	0	0	0	1	1	1
19	2	2	1	4	Italian					2	4	4	3	3	2	4	4	2	2	3	2	0	1	0	1	2	1	2	3	3	1	0	0	1	2	4	2	3	3	2	3	2	2	0	0	0	0	0	0
20	2	2	1	1						2	4	1	3	3	3	2	4	1	2	2	1	1	1	0	1	1	1	2	2	1	1	0	1	2	1	4	2	2	3	2	3	3	3	0	0	0	0	1	1
18	2	2	1	1						2	3	1	2	2	2	3	3	2	3	3	3	1	3	3	1	1	2	1	2	3	0	0	0	3	2	4	1	2	4	2	1	3	2	0	1	0	0	0	1
21	2	2	1	1						2	2	0	2	1	1	2	1	0	1	1	1	0	1	0	1	1	1	1	1	1	1	0	0	2	2	3	2	2	2	1	2	2	2	0	1	0	0	1	1
20	2	2	1	1						2	3	3	2	2	1	1	2	2	0	2	3	0	1	2	2	2	0	2	2	1	2	1	3	3	1	3	3	3	1	0	0	2	3	1	0	1	0	1	0
18	2	2	1	1						2	3	3	3	4	2	4	3	2	2	2	1	0	1	3	0	1	1	2	1	2	0	0	0	0	0	1	2	1	1	0	1	1	1	0	0	1	1	0	0
38	2	2	1	1						2	2	0	2	1	1	1	0	2	1	1	1	1	2	1	0	1	2	3	3	2	3	1	0	1	2	3	2	3	1	2	2	1	1	0	1	1	1	1	1
19	2	2	1	1						2	4	4	3	3	2	3	4	2	2	1	1	1	1	0	1	1	0	2	0	1	0	0	0	3	1	2	0	2	2	1	2	2	1	1	0	0	0	0	1
18	2	2	1	1						2	2	1	2	2	1	2	0	2	1	2	2	1	1	1	1	2	2	1	1	1	1	1	0	2	2	3	2	2	3	2	2	3	3	0	0	0	1	1	1
19	1	1	1	17						2	4	1	2	1	1	1	0	1	1	2	2	0	3	3	2	1	1	1	2	0	1	1	0	2	3	3	3	2	2	2	3	3	1	0	0	0	0	1	1
19	2	2	1	1						2	3	0	1	2	1	2	2	1	1	2	2	2	3	1	1	1	2	3	2	1	2	2	0	1	2	3	3	2	2	2	3	2	3	0	1	0	0	1	1
19	2	2	1	1						2	2	2	2	1	2	1	1	3	2	2	1	1	1	2	1	1	1	2	1	2	1	0	0	3	3	4	2	2	3	2	3	3	3	0	0	1	0	1	1
19	2	2	1	4	romanian					2	2	3	2	3	1	2	3	1	1	1	1	1	1	1	2	1	1	1	1	1	0	0	0	2	2	1	3	3	3	3	2	2	2	0	1	1	0	0	1
22	2	2	1	1						2	3	3	2	2	1	1	2	1	2	2	3	1	0	0	0	0	0	2	2	1	1	0	0	1	1	3	1	1	2	2	1	1	1	1	1	1	1	1	1
18	2	2	2	1						2	1	2	2	3	2	3	4	3	2	3	1	1	2	3	3	3	3	3	2	2	2	2	1	2	3	4	3	2	3	3	3	4	4	0	0	0	1	1	1
18	2	2	1	1						2	3	3	3	2	0	2	0	3	3	3	3	3	2	2	3	3	3	3	3	3	3	0	2	3	4	4	3	4	4	3	3	4	3	0	1	0	0	1	1
19	1	1	1	1						2	4	3	2	2	4	3	4	0	0	0	2	0	2	0	0	0	0	1	0	1	0	0	1	0	0	1	1	2	0	3	2	4	0	0	0	0	1	1	1
41	2	2	1	1						2	3	0	1	1	1	1	0	1	1	1	1	0	1	1	1	1	1	1	3	0	1	0	0	2	1	3	2	2	1	2	2	2	1	0	1	1	1	1	1
20	2	2	1	1						2	3	1	1	3	0	3	1	2	1	1	1	1	1	2	0	0	3	2	2	2	2	2	0	2	0	3	2	2	2	2	2	2	2	1	1	0	1	1	1
18	2	2	1	1						2	2	4	2	3	3	3	4	2	2	2	2	2	2	2	0	1	1	2	1	1	1	0	0	3	3	3	2	3	2	3	2	3	3	1	1	0	0	0	1
18	2	2	1	1						2	3	2	3	4	4	4	4	2	0	1	0	0	0	0	0	2	0	0	0	0	0	0	0	3	3	2	1	2	1	1	2	3	2	1	1	1	1	1	1
19	2	2	1	1						2	4	3	3	3	3	3	0	2	2	3	3	3	0	1	0	1	1	1	1	2	0	1	0	1	2	4	1	1	3	0	1	3	4	1	0	0	1	1	1
21	2	2	1	1						2	2	3	2	2	2	3	3	2	2	3	2	1	2	3	0	1	1	2	2	3	2	2	0	1	3	4	1	2	2	2	1	2	3	0	1	0	1	1	1
19	2	2	1	1						2	4	1	2	1	0	1	2	2	2	2	1	1	1	2	0	1	1	2	1	2	1	0	1	3	3	4	3	2	3	2	2	2	3	0	1	0	0	1	1
26	2	2	2	9						2	1	1	2	3	4	3	0	1	1	2	2	1	1	1	2	2	3	1	1	1	0	1	1	3	2	1	1	3	1	0	4	1	0	1	0	1	0	1	1
22	1	1	1	1						2	4	1	2	2	2	3	3	2	2	2	2	0	1	1	1	1	2	1	2	1	1	2	0	1	2	3	1	1	2	2	2	1	2	1	0	0	1	1	1
18	1	1	1	1						2	1	1	1	0	0	0	1	3	3	3	3	3	3	3	2	3	3	3	3	3	3	3	3	4	4	4	3	3	3	2	3	4	4	0	1	1	1	1	1
20	2	2	1	1						2	4	3	2	2	3	3	4	2	2	2	1	2	1	3	0	1	0	1	3	1	1	0	1	3	4	4	3	3	0	3	3	4	3	0	1	0	0	1	1
19	2	2	1	12						2	4	2	2	0	1	1	0	3	2	2	2	0	2	1	3	2	3	2	2	2	2	2	0	4	2	3	2	3	3	2	3	2	3	1	0	1	1	1	1
22	2	2	2	1						2	3	0	1	2	1	2	0	2	2	2	3	2	1	2	2	2	3	3	3	2	2	2	0	3	4	4	3	3	3	3	3	3	3	1	1	1	1	1	1
18	2	2	1	1						3	4	3	3	3	2	3	4	0	1	1	0	0	0	0	0	0	1	1	0	0	0	0	0	1	0	2	0	2	1	0	2	2	0	0	0	0	0	0	1
18	2	2	1	1						3	4	3	1	3	3	4	0	0	0	0	0	0	0	0	0	0	1	1	1	1	1	0	0	1	0	2	1	1	2	0	3	1	2	0	0	1	0	1	1
19	2	2	1	1						3	4	4	3	3	1	3	4	0	0	0	0	0	0	0	1	0	1	1	1	0	1	0	0	2	1	3	2	2	3	1	3	0	2	0	0	1	0	0	1
21	2	2	1	1						3	2	2	3	3	3	4	0	0	0	0	0	0	0	0	0	0	0	0	0	0	0	0	0	0	0	1	0	0	0	0	1	1	0	0	0	0	0	1	0
18	2	2	1	10						3	4	4	3	3	1	4	4	0	0	0	0	0	0	0	1	0	0	1	1	0	0	0	0	0	1	1	1	1	0	0	2	0	0	0	0	0	0	0	0
22	1	1	1	1						3	4	3	2	2	1	2	4	0	0	2	2	2	3	1	3	2	2	2	3	1	3	1	2	1	4	2	2	4	3	3	3	2	2	0	0	0	0	0	0
18	2	2	1	1						3	4	3	2	3	3	3	4	1	1	1	1	0	1	0	0	1	1	3	1	0	0	0	0	2	1	2	1	1	1	1	1	1	1	0	0	0	0	0	0
21	1	1	1	1						3	4	4	2	3	3	3	4	1	1	1	0	0	0	0	0	0	1	0	0	0	0	0	0	1	1	1	1	1	1	1	1	2	1	0	0	0	0	0	0
20	2	2	1	1						3	4	3	3	3	2	3	4	2	1	1	1	0	1	1	0	0	0	1	1	1	1	0	0	2	2	2	1	1	1	1	2	1	2	0	1	1	0	0	0
19	2	2	1	1						3	4	4	3	3	1	2	4	1	0	0	0	0	1	0	0	0	0	1	0	1	0	0	0	1	0	2	1	1	1	1	1	1	0	0	1	0	1	0	1
18	2	2	1	1						3	3	3	2	3	4	3	4	1	0	0	1	0	1	0	0	1	1	1	0	0	0	0	0	0	0	2	1	2	0	4	1	0	0	0	1	1	0	0	0
19	2	2	1	1						3	3	2	1	3	3	3	0	3	3	3	3	2	3	3	1	2	3	1	2	3	3	0	0	2	4	4	3	2	4	2	4	4	3	0	0	0	0	1	0
21	1	1	1	1						3	4	3	1	1	2	3	4	0	0	3	2	0	1	0	0	0	1	3	3	0	1	0	0	0	2	2	4	2	2	2	3	0	2	0	0	0	0	0	0
19	2	2	1	1						3	4	4	3	3	3	4	4	0	0	1	0	0	0	0	0	0	0	1	0	0	0	0	0	1	0	2	2	2	1	1	2	2	1	0	0	1	0	0	1
19	1	1	1	1						3	4	4	2	3	1	4	4	1	1	0	0	0	1	0	0	1	2	3	0	1	1	0	0	0	1	4	1	2	3	2	3	0	2	0	0	1	0	0	0
18	2	2	1	1						3	4	3	2	1	1	2	4	0	0	0	0	0	1	0	0	0	1	1	0	0	1	0	0	0	0	2	1	0	2	1	1	0	0	0	0	0	0	0	0
20	1	1	1	1						3	2	3	2	1	1	2	3	0	0	0	1	0	0	0	1	0	1	2	1	0	0	0	0	2	1	1	0	1	0	1	1	1	0	0	0	0	0	1	0
18	2	2	1	4	Ukrainian					3	3	3	3	3	2	3	4	1	1	1	1	0	1	0	1	0	1	1	1	0	0	0	0	1	1	2	1	1	1	1	2	2	1	0	0	0	1	1	0
21	2	2	1	1						3	4	4	3	3	2	2	4	1	1	2	1	1	2	2	1	1	2	1	1	0	1	0	0	1	2	4	3	2	3	2	3	2	3	0	1	0	0	1	0
19	1	1	1	1						3	3	2	2	3	1	4	3	2	3	1	1	2	3	0	2	3	0	3	0	1	0	0	0	0	2	3	2	3	1	1	2	3	1	0	1	1	1	1	0
21	1	1	1	1						3	2	2	2	3	2	2	3	1	1	1	1	0	2	2	1	1	1	2	3	0	1	1	0	1	1	3	1	1	1	2	2	2	2	0	0	0	0	1	1
19	1	1	1	1						3	3	3	2	3	2	3	4	1	0	1	1	0	2	1	1	1	1	1	0	0	1	0	0	2	2	3	1	1	2	2	1	3	3	0	0	0	0	0	0
18	2	2	1	1						3	2	3	3	2	3	3	3	1	0	1	1	0	1	0	1	1	2	1	0	0	0	0	0	2	0	2	1	1	1	0	1	0	1	0	0	0	1	0	0
20	2	2	1	4	Belgian					3	3	3	3	1	1	2	0	1	1	1	1	1	2	0	0	0	2	2	2	0	1	1	0	2	1	3	0	0	3	1	2	3	1	0	1	1	0	0	0
21	2	2	1	1						3	4	4	2	3	1	2	4	1	3	3	1	3	2	0	0	1	0	3	3	0	1	0	0	1	0	4	2	2	1	2	3	3	1	0	0	0	0	1	0
24	2	2	1	1						3	4	3	3	2	3	4	1	0	0	1	1	1	0	1	0	0	0	0	0	0	0	0	0	2	2	2	2	1	2	2	2	3	2	0	0	0	0	0	0
27	2	2	2	13			singaporean chinese			3	4	3	2	3	3	4	3	0	1	0	0	0	1	0	0	0	1	0	0	0	0	0	0	0	0	0	1	1	1	1	2	2	2	0	0	0	0	0	0
22	2	2	1	9						3	4	4	4	4	4	4	4	1	1	1	0	0	1	0	1	0	0	1	0	0	0	0	0	2	2	0	1	2	0	2	1	2	0	0	0	0	0	1	0
26	2	2	4	1						3	0	3	2	1	2	3	0	3	3	3	1	2	3	3	2	2	3	3	2	1	2	1	0	2	3	4	3	3	2	3	3	3	2	0	0	0	0	1	1
20	2	2	1	1						3	4	4	3	3	3	3	4	3	3	3	1	2	1	2	1	1	2	2	2	2	2	1	1	2	2	4	1	2	2	2	3	2	3	0	0	1	1	1	1
19	2	2	1	1						3	4	4	3	2	2	3	4	0	0	0	0	0	0	0	0	1	1	1	0	0	0	0	0	1	1	2	1	2	2	1	2	1	1	0	1	1	0	0	1
18	1	1	1	1						3	3	4	3	3	3	3	4	1	0	1	1	0	0	1	0	1	1	1	0	1	1	0	0	2	1	1	1	1	1	1	1	1	1	0	1	0	0	1	0
18	1	1	1	1						3	3	1	3	3	2	3	3	3	0	2	2	2	1	0	2	0	2	2	2	2	1	0	0	2	3	3	1	1	1	2	2	2	1	0	0	0	0	0	1
20	2	2	1	1						3	4	3	4	3	2	3	4	1	1	2	0	0	2	1	1	1	2	2	1	1	0	0	0	2	2	3	2	2	2	1	3	2	3	0	0	0	0	1	0
21	2	2	1	2						3	4	4	3	4	4	4	4	1	0	0	0	0	0	0	0	0	0	0	0	0	0	0	0	0	0	0	1	1	0	2	1	0	0	0	0	0	0	0	0
20	2	2	1	1						3	4	3	2	0	1	1	1	0	0	0	0	0	0	0	0	0	0	0	0	0	0	0	0	0	0	0	4	4	0	4	4	0	0	0	0	0	0	0	0
19	2	2	1	1						3	3	3	2	3	1	2	3	3	3	1	3	1	0	1	1	3	2	3	3	3	3	1	1	3	4	4	3	4	4	3	4	0	3	0	0	0	0	0	1
20	2	2	1	1						3	2	3	3	3	2	3	3	0	1	0	1	0	0	0	0	0	1	0	0	0	1	0	1	1	1	0	4	3	0	3	4	1	0	0	0	0	0	0	0
22	2	2	1	1						3	3	3	1	2	2	3	2	2	1	0	1	1	1	1	0	1	0	3	3	1	0	0	0	2	2	3	1	2	2	2	3	2	3	0	0	0	0	1	1
18	1	1	1	1						3	2	3	2	1	1	2	3	3	3	3	2	1	1	1	0	1	1	1	1	2	2	1	2	3	3	4	2	2	3	2	3	4	4	1	0	0	1	0	0
20	2	2	1	1						3	3	3	3	2	3	3	4	1	1	1	0	0	1	1	1	1	0	0	0	1	1	0	0	2	2	2	2	3	2	2	2	3	2	1	1	0	1	0	1
18	2	2	1	1						3	2	3	3	3	3	3	4	1	0	1	0	0	1	0	0	1	1	1	1	1	0	0	1	1	2	2	0	1	2	1	1	2	1	0	0	0	1	1	1
18	2	2	1	1						3	4	3	3	2	2	3	4	1	0	1	0	0	0	0	1	1	1	1	2	1	0	0	0	2	1	2	2	2	2	1	0	2	1	0	1	0	0	0	0
21	2	2	1	1						3	3	0	2	2	1	1	1	3	3	3	3	0	3	3	3	3	3	3	3	3	3	0	0	3	3	4	0	3	4	2	2	4	4	0	1	1	0	0	0
18	1	1	1	18					Latino/Mexican	3	4	0	1	2	0	1	0	1	1	1	1	1	1	0	2	3	1	3	2	0	1	1	0	2	2	2	2	3	1	3	2	1	0	0	0	0	1	0	1
19	2	2	1	1						3	4	4	2	2	1	2	4	1	0	1	0	0	2	0	1	2	2	2	2	2	0	0	1	2	2	3	2	2	2	2	2	2	2	0	1	0	0	1	0
18	2	2	1	1						3	4	4	3	3	3	3	4	1	0	1	3	0	3	1	2	1	1	2	0	1	0	0	0	2	3	4	3	2	4	4	2	4	0	0	1	0	0	1	1
20	2	2	1	1						3	1	2	2	1	1	1	3	2	2	2	2	1	2	1	1	2	3	2	1	1	1	1	1	2	2	4	1	3	2	2	2	1	3	0	1	0	0	0	1
25	2	2	1	1						3	2	1	2	2	2	2	0	2	2	3	1	1	1	2	1	1	2	2	0	1	1	0	0	2	3	4	2	2	3	2	2	2	3	0	0	0	0	0	0
22	2	2	1	1						3	4	4	3	3	1	2	4	1	2	2	3	0	1	0	1	1	1	2	0	2	0	0	1	2	2	3	2	3	2	1	2	1	1	0	1	1	0	0	1
19	1	1	1	1						3	4	4	3	3	2	3	4	1	1	1	1	1	1	1	1	1	1	1	0	2	0	0	0	1	0	2	3	3	2	3	4	1	2	0	1	0	0	1	1
18	2	2	5	1						3	3	0	1	1	1	2	0	1	0	0	3	1	3	0	2	3	2	3	3	2	2	0	2	2	3	4	2	2	3	2	2	4	1	0	1	0	0	1	0
21	2	2	1	1						3	3	3	2	2	2	2	0	2	2	2	2	1	2	2	1	2	2	2	1	2	1	0	0	3	1	3	2	2	1	1	3	2	2	0	0	0	0	0	0
21	2	2	1	1						3	4	3	3	2	1	2	2	1	3	3	2	2	3	3	0	1	1	1	0	3	2	0	0	2	3	4	3	3	3	3	3	4	3	1	1	1	0	1	1
19	2	2	1	1						3	3	2	2	3	3	3	4	2	2	2	1	1	2	2	1	3	0	2	2	3	1	1	2	2	2	3	3	2	3	2	2	3	2	0	0	0	0	0	0
34	2	2	1	1						3	1	3	3	3	2	3	0	0	0	0	1	0	0	0	0	1	1	1	0	0	0	0	0	1	1	2	2	2	3	2	2	1	2	0	0	0	0	0	0
21	2	2	3	1						3	4	4	1	2	1	2	4	3	3	3	2	1	1	1	2	3	2	3	3	2	1	0	1	2	4	4	2	4	4	2	4	4	4	0	0	1	0	1	1
19	2	2	1	1						3	4	4	3	2	2	3	4	2	2	2	1	0	1	1	0	1	1	1	0	2	1	1	1	2	2	2	2	2	3	2	2	3	3	1	1	0	1	0	0
18	2	2	1	9						3	4	4	2	1	2	3	4	1	1	2	1	0	2	3	1	0	2	2	0	1	0	0	0	4	4	4	2	2	4	2	2	3	3	1	0	1	1	1	1
32	1	1	1	1						3	4	4	2	2	2	3	0	1	0	1	3	2	1	0	0	0	0	2	2	0	2	0	0	0	0	2	4	2	2	1	1	2	1	0	0	0	0	0	1
19	1	1	1	1						3	0	2	1	2	2	2	0	0	0	1	1	0	0	0	1	1	1	1	1	0	0	1	0	3	3	4	1	3	3	3	4	3	2	0	0	1	0	1	0
18	2	2	1	1						3	4	2	2	2	1	2	0	2	1	1	1	1	2	2	1	1	1	2	2	2	1	0	0	2	0	4	3	3	2	3	3	1	2	0	1	0	0	1	1
18	2	2	1	10						3	2	3	3	3	3	3	4	3	3	3	3	3	3	3	3	3	3	3	3	3	2	1	0	3	4	4	2	2	4	2	3	3	4	0	0	0	0	0	0
19	2	2	1	1						3	3	0	1	1	1	1	0	3	3	3	2	0	2	0	2	3	2	3	3	3	2	0	0	4	3	4	1	2	1	2	2	3	1	0	1	0	0	0	0
23	2	2	4	1						3	4	2	3	2	2	3	3	0	0	0	0	1	2	0	1	0	1	1	1	0	1	0	0	2	0	2	1	2	1	1	1	2	1	0	0	0	0	1	1
18	2	2	1	1						3	4	3	2	1	1	2	4	0	0	0	0	0	1	0	0	0	1	2	3	1	0	0	0	2	1	3	1	2	1	2	2	2	1	1	1	1	0	0	1
20	1	1	1	1						3	4	4	3	3	3	2	4	1	1	1	3	3	1	0	1	1	1	1	2	1	3	1	0	1	1	2	0	1	1	0	1	2	1	1	1	1	1	1	1
19	2	2	1	1						3	3	3	3	4	1	2	3	1	1	2	1	0	1	0	1	1	0	1	1	1	1	0	0	0	1	3	2	3	2	3	1	2	1	0	1	1	1	1	1
19	2	2	1	1						3	1	1	4	2	2	1	2	3	2	2	2	2	1	1	1	1	2	1	0	1	3	1	0	2	2	4	3	2	4	1	4	2	4	0	1	1	0	0	1
19	1	1	1	1						3	3	4	2	2	1	3	4	2	2	2	1	0	1	1	2	2	1	1	1	1	2	0	1	3	3	3	3	2	3	3	3	2	2	0	1	0	1	0	1
19	2	2	1	4	Polish					3	4	4	4	4	3	4	4	1	1	1	0	0	1	0	3	2	1	1	0	2	1	0	0	3	4	3	2	3	4	2	3	3	3	1	1	1	0	0	1
23	2	2	1	1						3	3	0	2	2	1	1	0	3	2	2	2	1	2	3	2	3	3	2	3	2	3	0	2	4	3	4	3	2	3	2	2	3	4	1	1	1	1	1	1
19	2	2	1	12						3	0	2	3	1	2	2	2	2	2	2	2	1	1	2	1	2	2	2	2	2	2	0	0	2	1	3	2	2	3	2	2	1	2	1	0	1	1	1	0
33	2	2	1	1						3	2	0	1	1	0	1	0	2	3	3	3	0	0	1	2	1	2	3	3	2	2	0	0	2	1	3	2	3	1	1	1	2	2	1	1	1	1	1	1
19	1	1	1	1						3	4	4	2	3	2	3	3	2	2	2	1	1	1	1	1	2	1	3	2	2	1	0	1	2	3	3	3	4	3	2	3	3	4	1	0	0	1	1	0
20	2	2	1	1						3	2	2	1	1	1	1	0	3	3	3	3	2	3	2	2	2	3	3	3	3	3	2	2	2	3	4	2	2	3	3	3	2	3	1	1	1	1	1	1
21	2	2	1	1						4	4	4	3	4	3	4	4	1	1	1	1	1	1	1	0	0	0	1	0	0	0	0	0	0	0	2	1	2	1	1	2	2	1	0	0	0	0	0	0
19	1	1	1	1						4	4	4	4	4	4	4	4	1	0	1	1	0	0	0	0	0	1	0	2	0	0	0	0	1	1	2	1	2	1	1	2	2	2	0	0	1	1	0	0
22	2	2	1	1						4	4	4	4	4	4	4	4	1	1	1	1	1	1	0	1	0	1	1	1	1	0	0	0	3	2	2	2	1	2	2	3	2	1	0	0	0	1	1	1
18	2	2	1	1						4	4	4	4	3	3	4	4	0	0	1	0	0	1	1	0	0	1	1	0	0	1	0	0	1	2	2	1	2	0	3	3	2	0	0	0	0	0	0	0
22	2	2	2	1						4	2	4	3	3	3	4	4	1	0	1	0	0	1	0	0	1	1	1	0	1	0	0	0	2	2	2	3	2	2	1	2	1	2	0	0	0	0	1	1
25	2	2	2	1						4	4	4	3	3	3	3	4	0	0	1	1	0	1	1	0	0	0	1	0	0	1	0	0	1	1	3	2	3	2	1	2	3	2	1	1	0	1	1	1
19	2	2	1	1						4	4	4	2	1	2	3	4	2	1	2	0	0	1	1	0	0	1	0	0	1	0	0	0	1	1	3	2	2	0	3	2	0	0	0	1	0	0	0	0
21	2	2	1	1						4	4	4	3	4	4	4	4	2	1	2	1	0	2	1	0	0	0	0	0	1	0	0	0	0	0	2	1	2	1	2	2	1	1	0	1	1	0	0	1
18	1	1	1	1						4	4	4	3	3	3	3	4	0	0	0	0	0	0	0	0	0	1	1	2	0	1	0	0	1	1	0	1	1	1	1	1	2	1	0	0	0	1	0	1
19	2	2	1	1						4	4	4	3	3	3	3	4	0	0	0	1	1	1	0	0	0	1	1	0	0	1	0	0	1	1	1	1	1	2	2	2	1	2	0	1	0	1	1	1
25	1	1	3	4						4	4	4	3	4	3	4	4	0	0	0	0	0	0	0	0	0	0	0	0	0	0	0	0	1	0	1	4	0	0	0	0	1	1	0	0	1	0	0	0
19	2	2	1	1						4	4	3	2	3	1	3	4	2	2	2	2	1	1	0	0	1	0	0	1	0	0	0	0	2	3	3	2	2	2	2	2	2	2	0	0	0	0	0	0
20	2	2	1	1						4	4	4	4	2	3	4	4	0	0	0	0	0	1	0	0	0	1	0	0	0	1	1	0	1	0	1	1	2	2	2	2	2	1	0	1	0	0	0	0
20	1	1	1	1						4	4	4	4	3	3	4	4	2	1	0	0	0	3	2	0	0	0	0	0	0	0	0	0	2	0	3	2	1	1	1	2	2	2	0	0	0	0	0	0
18	2	2	1	17						4	4	2	2	0	0	0	0	2	1	3	2	0	1	1	3	2	3	3	2	1	1	0	0	2	3	2	2	2	2	2	2	2	2	0	0	0	0	1	1
18	2	2	1	12						4	4	4	4	1	1	1	4	1	1	2	2	1	2	2	1	1	2	2	2	2	2	0	0	2	2	2	3	3	2	3	2	2	1	0	0	1	1	1	1
18	2	2	1	4	polish					4	4	3	3	2	1	2	3	2	2	2	2	2	2	2	2	2	2	2	1	2	2	0	0	2	2	3	2	3	2	2	2	2	2	0	0	0	1	1	1
18	2	2	1	1						4	4	4	4	2	2	4	4	1	2	3	2	0	2	1	2	1	3	3	3	3	1	0	0	3	3	4	3	3	4	3	3	3	3	1	1	0	0	1	1
19	2	2	1	12						4	4	4	2	1	0	2	4	0	3	3	0	2	2	2	0	2	3	1	3	3	0	0	0	4	4	4	2	2	0	2	3	0	1	0	0	0	0	0	0
18	2	2	1	1						4	4	4	4	3	2	3	4	3	3	3	2	2	3	3	1	2	0	2	2	2	2	2	0	3	1	3	2	2	2	2	2	2	2	0	1	0	0	1	1
20	2	2	1	4	Polish					4	4	4	4	4	1	3	4	3	3	3	3	3	2	3	0	0	2	3	2	0	1	1	0	3	2	4	2	3	3	2	2	3	2	0	1	0	0	1	1
18	2	2	1	1						4	4	4	4	4	1	3	4	0	1	1	0	0	0	1	1	1	0	1	2	3	3	0	1	0	4	3	2	2	4	0	3	2	4	1	0	1	1	0	0
20	1	1	1	1						4	4	4	3	4	3	4	4	3	0	1	3	0	2	2	3	3	3	1	0	3	0	0	0	1	3	4	3	2	2	3	1	2	2	0	0	0	0	1	0
20	2	2	1	1						4	4	4	3	3	3	3	4	1	1	1	1	0	1	0	1	1	0	0	1	0	0	0	1	0	0	2	2	1	3	2	2	2	1	0	0	0	0	0	0
37	1	1	2	1						4	0	2	3	2	2	3	0	1	0	1	0	0	2	0	1	0	1	1	1	0	1	0	0	1	1	2	3	1	1	2	3	1	1	0	0	0	0	0	0
19	2	2	1	1						4	4	4	4	4	3	4	4	1	1	2	0	0	1	0	0	1	1	2	1	2	0	0	1	1	2	3	2	2	2	1	2	2	2	0	0	0	0	0	0
18	2	2	1	4	Cypriot					4	4	4	2	2	3	4	3	2	0	1	1	0	2	2	2	2	0	1	2	1	0	1	0	2	2	2	2	3	2	3	3	1	1	1	0	1	1	0	0
18	2	2	1	1						4	4	3	4	3	1	2	3	2	3	3	3	1	2	2	0	2	2	2	2	2	2	0	1	0	2	2	2	3	1	1	1	3	3	0	0	0	0	0	1
18	2	2	1	1						4	4	4	3	3	3	4	4	3	2	1	0	0	1	0	1	2	1	1	0	1	1	0	0	2	3	4	2	2	3	2	2	3	3	0	0	0	0	0	1
18	2	2	1	1						4	4	2	2	2	2	1	3	1	1	1	2	1	2	2	3	2	2	3	3	2	3	2	2	2	3	4	3	3	3	3	2	3	3	0	1	1	0	1	1
18	1	1	1	12						4	4	4	2	3	3	3	2	1	1	1	0	0	0	2	0	1	0	1	0	2	0	0	0	1	4	2	2	3	2	1	3	1	1	1	1	0	1	1	1
19	2	2	1	1						4	1	3	2	2	2	1	4	0	0	1	0	0	1	0	0	0	1	3	3	1	0	0	0	2	1	2	2	2	1	1	2	2	1	0	1	1	1	0	0
25	1	1	1	1						4	4	4	2	3	3	3	4	1	0	0	1	0	1	0	1	1	0	1	1	1	0	0	0	0	0	2	0	0	1	2	0	1	0	1	1	0	1	1	0
24	2	2	2	1						4	2	3	3	1	0	2	2	1	1	2	2	0	1	2	1	1	3	3	3	3	2	0	0	2	3	4	3	3	3	4	4	3	4	0	0	1	1	1	0
18	2	2	1	1						4	4	4	3	1	2	3	4	1	1	1	0	0	0	0	1	1	2	1	0	1	0	0	0	2	1	2	2	2	1	2	2	2	2	0	1	0	1	1	1
37	1	1	3	1						4	0	0	2	0	1	1	0	1	1	1	1	1	2	0	1	1	3	2	2	1	1	1	0	1	2	2	2	2	2	2	2	2	2	1	1	1	1	1	1
18	2	2	1	1						4	2	4	3	3	2	3	4	1	0	0	1	0	1	1	0	0	1	1	1	0	1	0	0	1	2	2	1	2	2	1	1	2	2	1	1	1	1	1	1
18	2	2	1	4	cyprot					4	4	3	2	2	4	2	3	1	0	1	0	1	2	0	1	1	1	0	2	1	1	0	0	2	2	2	3	2	1	2	3	2	2	0	1	1	1	0	0
21	2	2	1	1						4	4	4	2	2	2	3	4	3	2	2	1	0	2	1	0	2	1	2	3	2	0	0	0	2	2	3	2	2	2	1	1	1	2	0	0	0	1	1	1
21	2	2	1	1						4	2	1	3	0	1	2	0	2	1	2	1	0	3	2	3	3	3	3	3	2	2	1	3	2	2	4	2	4	3	2	3	1	4	1	0	1	1	1	1
19	2	2	1	8		Greek/Indian				4	2	2	3	3	3	3	2	1	2	2	2	0	3	3	1	1	1	2	1	3	2	0	0	4	3	4	3	3	3	2	2	3	3	1	1	0	1	0	1
27	1	1	1	1						4	3	1	1	1	2	1	0	3	3	3	2	0	2	2	1	1	2	3	3	3	2	0	2	2	3	4	3	3	3	2	3	2	4	1	1	1	1	1	1
21	1	1	1	1						4	4	3	3	2	2	3	4	0	0	0	1	0	1	2	3	2	2	3	2	2	2	0	1	2	0	2	1	2	0	1	1	0	1	0	1	0	0	1	1
21	2	2	1	1						0	4	0	0	1	1	1	0	1	1	2	3	0	2	1	1	1	3	3	1	2	1	0	1	1	3	4	2	2	3	1	2	2	2	0	0	0	0	0	1
22	2	2	5	1						0	3	2	2	2	1	2	0	3	3	3	1	2	3	3	1	0	1	3	1	0	0	0	0	1	1	2	2	1	2	0	1	1	0	0	0	0	0	0	0
20	2	2	1	12						0	1	1	1	2	0	2	0	1	2	3	2	2	3	1	2	1	3	3	2	2	2	1	1	2	3	4	2	3	3	3	3	3	3	0	1	0	1	1	1
18	2	2	1	1						1	4	1	3	2	1	2	2	3	2	2	2	2	2	1	2	1	3	2	2	2	2	1	0	2	2	4	3	2	3	3	3	3	4	1	1	0	1	0	1
18	2	2	1	1						1	3	2	2	1	1	2	1	2	3	3	3	3	1	2	1	2	3	2	2	3	1	0	1	2	1	3	3	2	1	2	2	1	1	1	0	1	1	1	1
19	2	2	1	1						2	3	4	3	3	3	3	4	1	1	0	0	0	0	1	0	0	0	0	0	0	0	0	0	1	2	2	1	1	2	2	2	2	2	0	0	0	0	1	1
20	2	2	1	1						2	3	3	3	3	2	2	3	1	0	1	0	0	1	0	1	0	1	1	1	1	0	0	0	2	2	2	2	3	0	3	2	1	1	0	0	0	0	0	0
18	2	2	1	1						2	3	3	3	3	3	3	4	1	0	0	0	0	0	0	0	0	1	0	0	2	0	0	0	0	2	2	2	2	0	2	1	2	0	1	1	0	1	0	0
41	2	2	1	1						2	0	0	1	0	0	0	0	3	3	3	3	3	3	3	3	2	3	2	3	3	3	3	1	4	3	4	3	3	3	3	4	3	3	0	1	1	1	1	1
26	1	1	1	1						2	0	0	1	1	1	2	0	0	0	0	1	3	2	1	1	1	3	3	3	3	2	1	2	2	2	2	2	3	2	1	2	3	2	1	1	1	1	1	1
19	2	2	1	1						3	4	3	2	3	3	3	4	1	1	1	1	0	1	0	0	0	0	1	0	1	0	0	0	2	1	2	2	2	2	1	1	2	2	0	0	0	0	0	0
18	2	2	1	1						3	2	4	4	1	0	3	4	0	0	2	0	0	0	0	0	0	2	1	1	0	0	0	0	1	0	3	1	1	2	1	3	2	3	0	0	0	1	0	0
19	2	2	1	9						3	1	3	2	3	3	3	3	0	0	0	0	0	0	0	1	0	1	0	1	0	0	0	0	2	2	2	1	2	1	0	2	2	1	0	0	0	0	0	1
19	2	2	1	1						3	4	4	3	3	3	3	4	1	1	1	1	0	0	0	0	0	0	1	0	0	0	0	0	2	1	2	2	2	2	2	2	2	1	0	0	0	0	0	1
18	2	2	1	1						3	3	3	2	3	2	3	4	1	0	1	1	0	0	0	1	0	1	1	0	1	1	1	0	2	2	2	1	2	1	3	3	1	1	0	0	1	1	0	1
18	2	2	1	1						3	4	2	3	2	2	2	1	3	3	3	3	1	1	0	0	1	1	2	2	1	0	0	0	3	0	3	3	2	2	3	2	0	2	0	0	0	0	1	1
19	2	2	1	1						3	4	4	3	3	4	4	4	0	0	0	0	0	0	0	0	1	0	0	0	0	0	0	0	2	2	2	4	2	0	4	0	2	0	0	0	0	0	0	0
25	2	2	4	12						3	4	0	1	0	0	1	3	1	3	3	1	0	0	0	1	3	2	3	0	3	0	0	0	3	4	4	2	2	2	1	3	1	4	0	0	0	0	1	0
21	2	2	3	1						3	4	3	3	4	4	4	4	1	0	0	0	0	0	1	0	0	0	0	0	0	0	0	0	1	0	2	1	1	1	1	1	1	0	0	0	1	0	1	1
20	2	2	1	7						3	4	3	3	3	2	3	4	1	0	1	0	0	0	0	0	1	0	0	0	1	0	0	0	1	0	2	0	1	0	1	2	1	1	0	0	1	1	0	1
20	1	1	1	1						3	4	3	3	2	3	3	4	3	3	3	2	1	2	2	1	1	1	1	1	1	1	2	1	2	1	4	3	2	3	2	2	3	3	1	1	1	1	1	1
19	1	1	1	12						3	0	0	1	2	1	1	0	0	0	0	0	0	0	0	2	1	2	2	2	1	1	0	0	1	1	2	2	2	2	2	2	1	2	0	0	1	1	1	1
21	2	2	5	1						4	3	1	3	2	1	3	3	1	1	2	3	3	3	2	0	0	0	3	2	2	2	0	0	3	3	4	1	2	1	1	2	4	3	0	0	0	0	1	1
21	2	2	1	1						4	4	3	4	3	1	2	4	1	0	0	0	0	1	0	1	0	1	1	1	0	0	0	0	2	1	4	1	1	1	1	2	4	1	0	1	0	1	1	1
19	1	1	1	1						4	4	4	3	1	1	3	4	0	0	0	0	0	1	0	1	1	0	1	0	0	1	0	0	2	2	1	3	2	2	1	2	1	1	1	1	1	1	0	1
20	1	1	1	1						4	4	4	3	3	0	2	4	2	1	1	2	1	1	1	1	1	1	1	1	1	1	1	0	1	2	3	3	3	2	3	2	2	2	1	1	1	1	1	1
20	1	1	1	14						4	4	4	2	2	3	3	4	1	1	1	0	0	1	1	2	1	1	1	1	1	1	1	0	1	2	2	2	2	1	2	2	2	2	1	1	1	1	1	1
24	1	1	1	1						4	4	4	4	4	3	3	4	0	0	1	0	0	1	0	0	0	0	0	1	1	0	0	0	1	0	1	0	0	0	0	1	2	0	0	1	1	1	0	1
27	1	1	1	9						4	4	4	4	4	4	4	4	0	0	0	0	0	0	1	0	0	0	1	0	1	0	0	0	2	2	2	0	2	3	1	1	1	1	0	0	1	1	0	1
26	2	2	4	1						0	3	1	3	1	2	2	0	1	1	1	0	0	1	0	0	0	1	1	1	0	0	0	0	0	0	2	0	1	1	1	1	1	0	0	0	0	0	0	0
21	2	2	1	1						0	4	2	2	3	3	3	0	1	1	1	1	1	1	1	0	0	2	2	2	0	2	1	0	2	2	3	2	2	2	1	1	2	2	0	0	0	0	0	0
21	2	1	1	12						0	0	3	2	1	1	2	3	1	1	2	2	1	1	1	0	1	2	2	1	0	1	1	0	3	2	2	1	0	1	3	0	1	1	0	1	0	0	1	1
20	2	2	1	1						0	0	0	1	1	1	2	2	1	1	1	2	2	1	0	3	3	3	3	1	2	1	1	2	1	3	3	3	2	4	2	3	1	3	0	0	0	0	0	0
18	2	2	1	9						0	0	0	1	1	4	2	0	1	0	1	0	1	2	1	3	1	1	1	0	1	0	0	0	2	1	1	4	2	3	3	3	3	1	0	0	0	0	0	1
20	2	2	1	9						0	4	0	1	1	1	3	0	0	2	3	3	2	3	3	0	0	3	3	1	0	0	0	0	0	0	4	4	1	0	0	1	2	0	0	0	0	0	0	0
19	2	2	1	1						0	3	0	2	3	2	3	0	1	1	1	2	0	2	0	0	1	2	2	2	0	1	0	0	2	3	4	2	1	3	2	2	3	3	0	0	0	0	1	1
42	2	2	5	1						0	4	1	3	2	2	2	4	3	3	2	3	3	3	3	2	2	2	2	3	1	3	0	0	4	4	4	1	3	4	3	3	4	3	0	0	0	0	0	1
19	2	2	1	1						0	2	3	2	3	2	3	0	2	1	1	1	0	0	1	1	1	1	1	3	1	1	0	0	3	2	4	2	3	1	3	2	2	2	0	1	1	0	1	1
23	2	2	5	1						0	0	0	0	0	0	0	0	3	3	3	3	3	3	3	1	1	1	1	1	1	1	1	1	4	4	4	0	0	4	0	0	4	4	0	0	0	0	0	0
29	2	2	2	1						0	0	0	0	0	0	0	0	3	2	3	3	1	3	1	3	3	3	3	1	3	1	1	2	2	2	4	2	2	3	3	3	4	3	1	0	0	1	1	1
19	2	2	1	5						0	0	0	0	1	1	0	2	2	1	1	2	0	1	0	1	1	3	2	2	1	1	0	1	2	1	4	2	2	2	1	3	2	3	0	0	0	1	0	1
21	2	3	1	1						0	0	0	0	0	1	0	0	0	1	1	1	2	2	2	1	1	2	2	2	2	2	2	2	3	3	3	1	1	3	1	1	3	3	1	0	0	0	0	0
22	2	2	1	15						0	1	0	3	1	0	1	0	3	2	2	3	1	0	0	2	1	3	3	1	0	3	0	0	1	1	4	2	3	3	3	3	0	3	0	0	0	0	1	1
21	2	2	1	1						0	2	1	0	1	1	1	0	1	0	0	2	2	2	2	2	2	2	2	2	2	2	2	3	3	3	4	1	3	4	2	2	2	4	0	0	0	0	0	0
21	2	2	1	1						0	3	3	3	3	3	3	4	3	3	3	2	1	2	3	1	2	2	2	1	2	1	0	1	2	2	3	2	2	2	2	3	2	1	0	0	1	0	1	1
18	2	2	1	1						0	0	1	1	2	2	2	0	2	1	1	1	2	2	1	1	1	2	2	0	1	1	0	1	2	3	3	2	2	2	1	2	3	3	0	1	1	1	1	1
19	2	2	1	1						0	4	1	1	1	1	1	3	3	2	2	2	2	2	1	2	2	3	3	3	2	2	1	0	3	2	4	2	2	2	2	2	3	2	0	0	0	0	1	1
22	2	2	2	9						0	0	0	2	2	2	2	0	3	3	3	3	1	2	2	2	2	2	2	2	2	2	2	2	3	1	3	3	3	1	3	1	3	3	0	1	0	0	0	1
18	2	2	1	1						0	3	3	2	1	0	2	3	3	3	3	1	0	1	2	3	3	1	3	2	3	2	1	0	2	3	4	4	3	2	2	3	1	3	0	0	0	0	1	0
20	2	2	1	13			british asian			0	0	0	1	1	1	0	1	3	1	3	3	2	2	1	3	3	3	3	3	2	2	2	2	3	2	3	3	3	4	2	3	3	4	0	1	0	0	1	1
19	2	2	1	1						0	0	0	1	3	3	2	0	2	2	3	3	3	3	2	3	2	3	1	3	3	3	1	0	1	3	2	2	3	3	3	2	3	2	0	1	1	0	1	1
40	2	2	2	1						0	0	1	2	2	2	2	0	2	1	2	1	1	2	1	2	2	2	2	2	2	1	0	0	2	2	2	3	3	2	3	1	2	2	1	0	1	0	1	1
22	2	2	3	1						0	0	0	2	2	3	4	0	3	3	3	3	1	3	3	3	3	3	3	3	3	3	0	1	3	4	4	4	4	3	4	4	3	4	0	0	0	0	0	0
19	2	2	1	1						0	4	2	2	2	2	3	0	1	1	1	1	0	1	0	0	0	1	1	1	0	0	0	0	1	2	3	3	3	0	2	1	1	1	1	1	1	0	0	0
21	2	2	1	1						0	0	0	0	0	0	0	1	3	3	3	3	2	3	3	1	2	3	3	2	3	1	1	2	2	4	4	3	2	4	3	3	3	3	1	0	1	1	0	0
19	2	2	1	1						0	4	2	1	3	2	3	2	1	2	2	2	1	2	2	0	1	2	1	3	2	0	0	0	0	2	3	2	1	2	2	2	1	1	1	1	1	1	1	1
33	2	2	1	1						0	1	0	1	3	1	2	0	0	0	0	0	0	2	0	0	0	1	1	0	0	1	0	0	1	2	2	1	2	1	2	1	1	2	1	0	1	1	1	1
21	2	2	1	4	Scandinavian					0	3	2	2	2	1	3	0	2	2	2	3	0	2	0	2	2	2	3	3	1	1	0	0	2	2	4	1	2	2	2	2	1	2	0	0	1	1	1	1
18	2	2	1	1						0	3	3	2	3	1	2	3	2	0	0	1	0	2	0	1	1	2	2	0	2	0	0	1	2	1	3	2	1	1	0	2	0	0	0	1	0	1	1	1
19	2	2	1	1						0	3	0	3	0	0	0	0	3	3	3	3	0	3	2	2	1	3	3	3	1	3	0	0	1	2	4	2	2	3	2	2	3	3	1	1	1	1	1	1
21	2	2	1	1						0	4	0	2	3	1	3	0	2	2	2	2	1	1	1	0	0	3	2	3	2	2	0	0	1	1	3	2	2	2	1	2	1	1	1	0	1	1	1	0
21	2	1	1	1						0	1	0	1	1	1	2	0	3	2	2	3	2	1	0	1	0	2	2	3	0	2	1	0	3	3	4	2	2	2	3	2	3	0	1	1	1	1	1	1
19	2	2	1	1						0	3	1	1	1	1	4	0	2	1	2	1	0	2	2	2	2	2	2	2	2	1	1	0	2	1	3	2	2	2	2	3	2	2	1	1	1	1	1	1
18	2	2	1	5						0	4	2	1	2	1	1	2	2	2	2	2	1	0	3	1	0	3	3	2	0	2	2	0	2	4	3	3	2	2	2	1	1	2	1	0	1	1	1	1
20	2	2	1	1						0	1	1	1	1	0	1	0	1	2	2	1	2	1	2	1	1	3	3	3	1	2	2	1	3	3	3	1	2	1	2	2	3	2	1	0	1	1	1	1
19	1	1	1	4	Polish					0	2	2	3	3	4	4	1	0	0	0	0	0	0	0	0	0	1	0	0	1	1	0	0	2	1	2	0	2	1	1	1	4	1	1	1	1	1	1	1
21	2	2	1	9						0	2	1	3	2	0	1	2	2	2	3	3	3	3	3	2	3	0	2	2	2	2	2	0	4	4	4	0	0	4	1	2	3	4	0	1	1	1	1	1
18	2	2	1	5						0	4	0	3	4	3	1	0	0	0	0	0	0	0	0	3	1	3	3	3	1	0	0	0	2	0	3	1	2	2	2	3	0	0	1	0	1	1	1	1
23	2	2	5	1						0	3	1	4	1	1	0	1	3	3	2	1	1	2	2	1	1	3	3	3	3	3	3	3	2	3	2	0	1	3	2	0	4	2	1	1	1	1	0	1
18	2	2	1	1						0	0	2	2	1	0	3	0	2	2	2	2	0	3	2	1	3	3	2	3	1	1	1	0	2	4	4	2	1	3	3	3	2	4	1	1	0	0	0	1
18	2	7	1	1						0	3	0	0	2	0	1	3	2	1	2	1	1	1	0	2	1	3	3	2	2	1	1	2	2	2	3	1	3	3	2	3	3	2	1	1	1	1	1	1
21	2	2	2	1						0	1	0	1	1	0	0	0	3	3	3	3	3	3	1	1	2	3	3	1	1	3	3	0	0	3	4	2	1	2	3	2	3	1	1	0	0	1	1	1
19	2	2	1	1						0	2	0	2	2	1	2	0	3	2	2	2	1	2	2	1	1	3	3	2	3	3	0	1	1	2	4	3	3	4	2	4	2	3	1	1	0	1	1	1
20	2	2	1	4	slovak					0	1	0	1	1	1	1	0	1	1	1	1	1	1	1	0	1	1	0	0	1	1	1	2	2	2	3	1	1	3	1	1	3	3	0	1	1	1	1	1
26	2	2	1	1						0	4	1	2	3	2	3	0	3	3	3	3	3	3	3	1	1	1	1	1	1	1	1	0	2	2	2	3	2	2	2	3	2	2	1	1	1	1	1	1
26	2	2	2	1						0	3	2	2	1	2	2	1	1	1	2	2	0	2	1	1	1	1	1	3	3	1	0	0	3	2	4	2	3	1	2	2	2	1	1	1	1	1	1	1
20	2	2	1	1						0	1	0	2	1	1	1	0	1	2	2	2	2	2	1	2	2	2	2	2	1	1	2	1	2	3	2	3	2	3	1	3	3	4	1	1	1	1	1	1
23	2	2	1	10						0	0	0	0	1	1	0	1	2	1	0	0	0	2	0	3	2	2	3	3	2	1	1	0	0	3	3	0	3	2	2	4	2	3	1	0	0	1	1	1
19	2	2	1	1						0	2	2	2	1	0	2	2	2	2	2	3	3	3	2	1	2	2	3	3	2	2	1	1	3	2	3	3	2	3	2	3	3	3	1	1	1	1	1	1
18	2	2	1	1						0	2	0	2	2	1	1	3	3	2	3	2	2	2	2	1	1	3	2	3	2	1	1	0	2	2	3	3	2	3	2	2	2	1	0	1	0	1	1	1
18	1	1	1	1						0	4	0	1	4	1	3	0	2	1	1	2	2	2	2	2	2	3	3	3	3	1	0	1	2	2	2	2	1	1	1	2	3	1	1	0	1	1	1	1
19	2	2	1	1						0	0	1	1	1	2	2	0	3	2	2	2	2	3	3	2	2	3	3	3	2	1	1	1	2	4	4	4	4	3	1	4	4	3	1	1	1	1	1	1
20	1	1	1	1						0	3	2	3	1	2	2	0	3	3	3	2	2	3	3	1	3	3	2	3	3	3	1	3	4	1	4	2	4	3	2	3	2	3	0	0	0	1	1	1
20	2	2	1	1						0	2	0	1	0	0	0	0	3	3	3	3	1	3	1	2	2	3	3	3	3	3	0	0	3	4	4	3	3	3	2	3	4	3	1	0	0	1	1	1
21	2	2	1	1						0	0	0	0	1	0	1	0	1	3	3	2	1	1	3	2	2	3	3	3	3	1	0	1	2	3	3	3	3	4	2	3	1	2	0	0	1	0	1	1
21	2	2	1	17						0	0	1	1	1	0	1	0	3	3	3	3	3	3	3	3	3	3	3	3	3	3	3	3	4	4	4	2	3	3	2	3	3	3	0	1	0	1	0	0
20	2	2	1	1						0	3	1	2	2	2	2	0	3	3	3	3	3	3	3	3	3	3	3	3	3	3	1	3	4	4	4	4	4	4	4	4	4	3	1	1	1	1	1	1
20	2	2	1	1						0	3	0	1	1	1	1	0	1	1	2	2	1	2	0	1	2	3	3	3	1	2	2	0	2	1	4	3	2	3	2	3	3	3	0	1	1	1	1	1
53	2	2	1	1						0	2	0	1	2	1	2	0	1	0	0	2	0	0	0	1	2	3	2	3	2	3	0	1	2	3	4	3	2	3	2	4	1	3	0	0	1	0	1	1
23	2	2	1	4	croatian					0	4	0	0	1	0	2	0	2	3	3	3	3	3	3	3	3	3	3	3	3	3	0	1	4	4	4	0	2	4	0	4	3	4	1	1	0	1	1	0
38	2	2	2	1						0	0	0	0	0	0	0	0	3	3	3	3	3	3	3	3	3	3	3	3	3	3	2	3	3	3	4	2	3	3	2	3	3	3	0	1	1	0	1	1
20	2	2	1	1						0	3	1	2	3	2	3	0	3	3	3	3	1	2	3	3	3	3	3	3	3	3	0	3	4	4	4	4	4	4	4	4	4	4	1	1	1	1	1	1
23	2	2	1	1						0	0	0	2	1	1	1	0	1	0	0	0	0	3	1	3	3	2	3	1	1	0	0	1	2	3	4	2	2	4	3	3	4	2	0	1	1	0	0	1
21	2	2	1	1						0	2	0	0	1	1	1	2	3	3	3	3	3	3	3	2	3	3	3	3	3	3	2	3	4	4	4	2	3	4	2	3	4	4	1	1	1	1	1	1
18	2	2	1	1						0	2	0	1	3	3	2	0	3	3	3	3	3	3	3	3	3	3	3	3	3	3	3	3	2	3	4	3	4	4	4	4	4	4	1	1	1	1	1	1
19	2	2	1	1						1	1	0	2	3	0	1	2	1	1	1	1	0	0	1	1	1	3	2	2	1	1	0	0	1	1	3	1	2	3	1	3	3	2	0	0	1	0	1	1
27	2	2	1	1						1	0	1	1	2	2	3	0	1	1	1	1	0	1	0	0	0	1	1	0	0	0	0	0	0	0	2	1	2	2	2	2	1	2	0	0	0	0	0	0
18	2	2	1	1						1	4	4	3	2	1	2	4	1	1	3	0	0	1	1	0	0	0	2	3	1	1	0	0	2	1	2	3	1	0	4	1	1	2	0	0	0	1	0	0
19	2	2	1	1						1	4	4	4	1	1	4	4	1	1	1	0	1	1	1	1	1	1	2	0	1	0	0	0	1	1	2	1	1	0	1	0	0	0	0	0	0	0	1	1
20	2	2	1	1						1	0	2	2	3	3	3	0	1	1	1	1	1	2	0	1	0	2	1	2	0	1	0	0	1	1	3	1	2	1	1	2	2	2	0	0	0	0	1	1
18	2	2	1	1						1	2	0	2	2	2	3	0	1	1	1	1	0	1	1	0	0	1	1	1	1	0	0	0	1	1	3	3	2	2	3	2	1	3	0	1	1	1	0	0
22	2	2	1	1						1	4	0	1	3	2	2	0	0	0	0	1	0	1	0	0	0	2	1	2	1	1	0	0	1	1	2	1	2	2	1	2	0	2	0	1	1	1	0	0
19	2	2	1	1						1	4	4	2	3	2	3	4	1	0	0	0	0	1	0	1	1	1	1	0	0	0	0	0	2	1	3	2	3	1	2	1	2	1	0	0	0	0	1	1
18	2	2	1	9						1	4	1	2	3	1	3	3	1	0	0	1	2	1	3	2	1	3	2	2	0	1	0	1	2	3	1	1	2	2	2	1	2	2	0	0	0	1	0	1
21	2	2	1	1						1	3	2	2	1	0	1	0	3	2	2	2	1	1	1	1	1	1	2	1	2	1	0	0	2	2	4	2	2	2	2	3	1	1	0	0	0	1	1	0
19	2	2	1	1						1	4	3	3	3	3	3	0	1	1	1	1	1	1	1	0	1	0	1	1	1	0	0	0	2	1	2	3	2	2	1	2	2	2	0	0	0	0	0	0
18	2	2	1	1						1	2	0	1	3	2	2	2	2	3	3	1	0	1	2	1	2	2	1	2	2	1	1	2	3	3	3	3	3	2	2	2	4	1	0	0	0	0	1	0
18	2	2	1	15						1	3	3	2	2	1	2	4	0	0	1	1	0	2	0	0	1	3	2	1	0	1	0	0	1	2	3	2	2	2	2	2	2	1	1	0	0	1	1	1
20	2	2	1	1						1	3	3	2	3	2	3	4	0	0	0	0	0	0	1	0	0	1	1	0	0	0	0	0	2	0	2	2	2	1	4	3	0	0	0	0	0	0	0	0
26	2	2	2	8		British/greek				1	3	0	1	2	3	2	0	0	0	0	1	0	1	0	0	0	1	1	2	0	0	0	0	2	2	3	3	3	2	2	1	2	2	0	0	0	0	0	0
21	2	2	1	1						1	3	3	3	3	3	3	4	1	1	1	1	0	1	1	1	0	0	1	1	0	1	0	0	0	1	3	1	1	2	1	2	3	1	0	0	0	0	0	0
21	2	2	1	1						1	4	1	2	2	3	4	1	2	2	3	3	3	2	0	2	2	2	2	0	0	2	0	0	2	0	3	3	3	2	2	2	1	1	0	0	1	1	0	1
19	2	2	1	1						1	3	0	1	0	0	1	2	3	3	3	3	2	3	3	3	3	3	3	1	3	3	2	0	4	4	4	3	3	4	3	4	3	4	0	1	1	0	1	1
18	2	2	1	9						1	2	3	2	2	1	1	1	2	1	2	1	2	3	1	1	1	2	2	1	3	1	1	1	1	2	4	2	2	2	3	2	2	2	0	1	1	1	1	1
20	2	2	1	1						1	3	2	2	3	2	2	0	1	1	1	1	0	1	0	0	0	1	1	0	1	0	0	0	2	2	2	2	2	2	2	1	1	0	0	0	1	1	0	1
20	2	2	1	1						1	1	3	2	3	3	3	0	1	1	1	1	1	1	2	1	1	2	2	2	0	1	0	0	1	3	3	3	3	2	1	0	2	2	0	0	0	1	1	0
22	2	2	1	1						1	2	2	2	3	2	3	3	2	3	3	2	2	3	1	0	1	3	2	1	3	3	2	0	2	3	4	1	2	1	3	2	3	2	0	1	0	1	1	1
20	2	2	1	2						1	3	2	2	3	2	2	1	1	2	2	2	2	2	2	2	2	2	2	2	2	2	2	2	2	3	3	3	3	4	3	3	2	3	0	1	1	0	1	1
18	2	2	1	1						1	4	2	2	1	2	3	0	3	3	3	2	2	1	1	1	3	1	1	2	3	2	0	3	2	3	4	3	3	4	3	3	2	2	0	1	1	1	1	1
18	2	2	1	9						1	3	1	2	2	2	3	0	1	0	1	1	0	1	0	1	1	1	2	1	0	2	0	0	1	2	2	1	2	1	2	2	2	1	0	1	0	0	1	1
20	2	2	1	4	White European					1	4	1	2	3	2	2	0	2	1	1	1	1	2	1	1	1	1	1	1	1	2	0	1	2	2	2	3	1	2	2	2	1	2	1	0	1	1	1	1
21	2	2	3	1						1	1	0	1	1	2	3	0	3	3	3	2	2	3	3	1	2	3	3	3	2	1	0	0	3	3	4	2	2	2	3	2	3	2	1	1	1	1	1	1
19	1	1	1	1						1	4	3	3	3	3	3	4	0	1	0	0	0	1	1	1	1	1	1	0	0	1	0	0	1	1	2	1	2	0	2	1	2	0	1	0	0	1	1	1
20	2	2	1	1						1	3	1	1	1	1	1	2	3	3	3	1	1	3	1	0	1	2	3	1	2	0	0	0	2	2	4	2	2	3	1	2	3	3	0	0	1	1	1	1
19	2	2	1	1						1	3	2	2	3	1	2	2	1	1	1	1	1	2	1	1	0	2	2	3	0	2	0	0	1	1	2	1	2	1	2	1	3	2	0	1	1	1	1	1
20	1	1	1	1						1	4	2	3	2	2	3	0	0	0	0	1	0	0	0	3	2	2	1	0	1	1	0	0	2	0	1	1	3	2	3	3	2	1	0	0	1	1	1	1
19	1	1	1	1						1	4	4	2	1	2	2	4	2	1	2	1	3	2	1	1	0	2	1	0	0	3	3	1	4	4	4	3	0	2	1	2	4	3	1	0	0	0	1	1
19	2	2	1	1						1	4	0	2	3	4	4	3	0	0	1	1	0	1	1	0	0	1	1	1	0	0	0	0	1	3	2	2	3	2	3	2	3	0	0	1	1	0	1	1
20	2	2	1	1						1	1	2	3	2	2	2	4	2	2	2	2	3	1	3	2	3	2	3	3	3	3	1	3	2	3	3	1	3	4	1	3	3	4	1	1	1	1	1	1
26	2	2	1	1						1	4	1	2	2	1	1	1	0	0	1	0	0	1	1	0	0	1	3	3	3	3	0	0	1	3	3	2	3	4	2	3	2	3	1	1	0	1	1	1
18	1	1	1	1						1	4	0	1	0	4	1	3	3	3	3	3	3	3	3	2	2	3	2	1	3	1	2	0	2	3	3	3	1	3	2	1	3	3	1	1	1	1	0	0
37	2	2	4	18					Persian	1	1	2	2	0	2	1	3	3	1	3	1	1	3	3	1	2	3	3	2	1	1	0	1	3	2	3	1	2	3	1	2	3	3	0	1	0	1	0	1
18	1	1	1	1						1	1	0	1	2	2	3	3	3	0	1	1	0	1	1	1	2	0	1	1	1	0	1	0	1	0	1	2	4	1	4	4	0	1	1	0	1	1	1	1
19	1	1	1	11						1	4	1	1	3	2	1	0	1	1	3	1	0	1	2	0	0	0	1	0	2	0	1	0	3	4	3	1	2	2	1	3	2	3	1	0	0	1	1	1
20	2	2	1	1						1	4	4	4	4	3	4	4	0	0	0	0	1	0	0	0	0	0	0	0	0	0	0	0	1	1	2	0	1	1	1	1	1	0	1	0	0	0	1	0
19	2	2	1	17						1	3	0	0	1	0	1	0	3	3	3	2	2	2	2	2	2	2	3	2	2	1	3	1	3	3	4	1	2	3	3	4	3	3	1	1	1	1	0	1
27	1	1	2	9						1	4	1	1	1	0	0	0	1	3	3	3	3	3	3	1	1	2	2	2	2	2	2	2	3	3	3	1	1	3	1	1	3	3	1	1	1	1	1	1
30	2	2	1	1						1	2	0	3	1	1	1	0	2	1	1	2	0	1	0	2	1	3	3	3	2	3	1	0	2	3	4	3	3	4	2	3	3	3	1	1	1	0	1	1
20	2	2	1	2						1	0	0	1	1	1	1	0	3	3	3	3	2	3	3	2	3	2	2	3	3	3	3	3	2	3	4	3	3	4	2	3	4	4	0	1	1	1	1	1
19	2	2	1	1						1	2	1	1	1	1	0	1	3	3	3	2	1	2	2	1	2	3	3	3	2	2	1	0	2	3	4	2	2	3	2	3	3	3	1	1	0	1	1	1
18	2	2	1	1						1	4	1	2	1	2	1	0	3	3	3	3	3	2	3	2	2	3	2	3	3	3	2	3	3	2	3	3	2	4	1	3	3	4	0	1	1	0	0	0
19	2	2	1	1						1	4	0	3	1	2	3	0	3	3	2	1	1	3	2	2	2	3	3	2	1	0	2	0	4	3	4	3	2	2	3	3	4	3	1	1	0	1	1	1
20	2	2	1	1						1	3	0	1	1	2	2	0	1	2	2	3	0	3	1	1	3	2	2	0	3	3	0	1	3	3	3	4	3	2	2	2	3	2	0	0	0	1	1	1
19	2	2	1	1						1	4	0	1	1	0	1	0	3	3	3	3	3	3	3	2	2	2	2	2	2	2	2	1	3	3	4	3	3	3	3	3	3	3	1	1	1	1	1	1
20	2	2	1	1						1	4	2	2	1	1	1	2	3	2	2	2	2	3	2	2	2	2	2	3	3	2	1	3	3	3	3	2	3	3	2	3	3	4	0	1	1	1	1	1
21	2	2	1	1						1	4	0	2	0	0	0	0	3	3	3	3	2	2	2	1	2	3	3	1	2	1	1	1	3	3	4	2	2	3	2	2	3	3	1	1	1	0	1	1
21	2	2	5	1						1	0	2	2	1	1	2	0	3	3	3	3	2	2	1	1	2	2	3	3	3	2	0	0	3	3	4	2	3	4	2	3	3	3	0	0	1	1	1	1
23	2	2	2	1						1	0	1	1	2	1	1	0	2	3	3	1	0	1	3	2	2	1	1	0	2	1	0	0	2	3	4	3	3	3	3	3	2	3	1	1	1	1	1	1
19	2	1	1	7						1	2	0	2	2	1	2	2	2	1	1	2	1	2	2	3	3	3	3	3	3	3	3	2	2	3	4	3	3	2	2	3	3	2	1	1	1	1	1	1
19	1	1	1	1						1	4	0	2	2	1	1	0	3	3	3	3	2	2	3	2	2	2	3	3	3	0	1	1	2	4	4	3	2	3	2	3	2	4	1	1	1	1	1	1
24	2	2	5	1						1	0	3	2	2	2	1	0	2	2	2	3	3	2	3	0	2	1	0	2	1	3	2	1	3	3	4	2	2	3	2	1	3	3	1	1	1	1	1	1
19	2	2	5	1						1	0	0	1	4	2	2	0	3	2	2	3	3	3	3	3	2	2	2	2	1	3	2	2	4	1	3	3	3	3	3	3	4	3	1	1	1	1	1	1
22	2	2	1	1						1	2	1	1	2	0	0	0	3	3	3	3	3	3	3	3	2	2	3	1	3	3	2	0	3	2	4	3	2	2	3	2	4	2	1	1	1	1	1	1
21	2	2	2	1						2	4	4	2	1	2	2	4	1	0	1	0	0	1	0	1	1	2	3	2	1	1	0	0	2	1	2	1	1	1	2	1	1	0	0	0	0	0	0	0
18	2	2	1	1						2	1	3	2	3	3	3	0	0	0	0	0	0	0	0	0	0	0	1	0	0	0	0	0	1	0	3	1	1	0	1	1	0	0	0	0	0	0	0	0
25	2	2	1	1						2	2	1	2	2	2	3	0	1	0	1	0	0	0	1	0	0	1	1	1	0	0	0	0	0	0	2	1	1	0	0	1	0	0	0	0	0	0	0	1
40	2	2	1	1						2	3	2	1	3	3	3	2	0	0	0	0	0	0	0	0	0	1	0	0	0	0	0	0	0	0	1	0	0	0	1	4	0	0	0	0	0	0	0	0
19	2	2	1	1						2	1	1	2	2	1	2	0	0	0	0	0	0	1	0	0	0	2	0	0	0	1	0	0	0	0	1	1	1	0	2	0	1	0	0	0	1	1	0	0
21	2	2	2	1						2	1	1	1	1	1	1	2	1	1	1	1	0	1	0	0	0	1	1	1	0	0	1	0	0	1	3	2	2	2	2	3	2	2	0	0	0	0	0	1
19	2	2	1	10						2	3	1	2	3	2	4	2	0	0	0	0	0	0	0	1	0	1	1	1	0	0	0	0	0	0	1	0	2	1	0	1	0	3	0	0	0	0	0	1
18	2	2	1	1						2	4	3	2	3	3	2	1	1	0	0	2	2	1	0	1	0	2	1	1	0	1	0	0	1	2	3	2	2	1	2	3	1	0	0	0	1	0	0	1
18	2	2	1	1						2	1	1	3	4	4	4	4	0	0	1	0	0	1	0	0	0	1	1	1	0	0	0	0	1	0	2	1	1	0	1	0	0	0	0	0	0	0	0	0
18	2	2	1	1						2	2	2	3	3	3	4	2	1	1	1	1	1	0	0	0	0	1	0	1	0	1	0	0	3	0	2	1	1	1	0	0	0	0	0	0	0	0	0	0
21	2	2	1	1						2	4	4	3	3	2	2	4	1	1	1	1	0	2	3	0	1	1	1	2	2	2	0	1	1	1	2	3	2	2	0	1	2	0	0	1	0	1	1	1
19	2	2	1	1						2	3	1	2	2	2	2	4	1	0	1	1	0	1	0	1	1	1	1	0	1	1	0	0	1	0	2	0	0	0	0	1	0	0	0	0	0	1	0	1
45	1	1	2	10						2	4	4	2	4	3	4	4	0	0	1	0	0	1	0	0	0	0	0	0	0	0	0	0	1	0	0	0	1	0	0	0	1	1	0	0	0	0	0	0
18	2	2	1	1						2	4	3	3	2	3	3	4	0	0	0	0	0	0	0	0	0	0	1	1	0	0	0	0	1	2	1	1	2	1	1	2	1	1	0	0	0	1	0	1
19	2	2	1	1						2	4	2	2	3	2	3	3	1	0	1	1	0	1	0	1	0	2	1	2	0	1	0	0	1	2	2	1	3	2	1	2	2	1	0	0	1	0	0	0
20	2	2	1	1						2	3	1	2	1	1	2	0	3	2	1	1	0	2	3	1	1	1	3	2	1	2	0	0	4	4	4	3	3	3	3	4	4	4	0	0	0	0	1	1
22	2	2	1	1						2	4	4	3	3	2	3	1	1	0	1	1	1	0	1	0	0	1	2	0	0	0	1	0	0	0	2	2	2	1	1	1	1	1	0	0	0	0	1	0
20	2	2	1	1						2	2	2	2	0	0	0	4	1	0	0	1	0	1	0	0	0	0	1	0	0	0	1	0	2	1	4	1	2	2	1	2	0	1	0	0	0	0	0	0
20	2	2	1	8		Pakistani/Fijian/Jamaican/German				2	1	0	1	3	3	2	3	1	1	1	1	0	2	1	1	2	2	2	0	0	1	0	2	3	3	3	4	2	2	2	2	2	1	0	0	0	0	1	0
21	2	2	1	1						2	3	2	2	1	0	2	0	2	2	1	2	1	3	0	2	1	1	3	1	2	3	2	1	2	1	3	2	3	2	3	2	2	2	0	1	0	1	1	1
25	2	2	4	1						2	4	3	2	3	3	4	4	3	3	3	2	1	1	2	1	0	0	2	2	1	0	0	0	2	2	4	1	1	2	2	1	1	2	0	1	0	0	1	1
20	2	2	1	1						2	3	1	2	3	3	3	2	1	1	1	1	1	1	1	0	1	1	1	1	0	1	0	0	3	2	2	2	2	2	2	2	3	2	0	0	1	0	1	1
22	2	2	1	1						2	1	3	3	2	2	3	4	2	2	1	0	1	1	1	1	1	1	1	1	1	2	0	0	0	1	2	2	2	3	2	1	3	3	0	0	0	0	1	1
20	2	2	1	4	Cypriot					2	1	3	2	2	1	2	2	1	1	1	1	1	2	1	0	1	2	1	2	2	1	0	1	2	2	2	2	2	3	2	3	2	2	0	1	1	0	1	1
19	2	2	1	4	English/French					2	4	1	2	1	2	1	3	1	0	1	1	0	1	0	0	2	2	2	2	1	2	1	0	0	0	3	1	2	2	2	2	0	2	0	0	0	0	0	0
24	1	1	1	1						2	3	1	0	2	3	1	3	1	0	0	1	0	1	2	1	1	2	1	2	1	2	0	1	1	0	1	2	2	2	0	2	0	1	0	0	0	0	1	1
24	2	2	1	1						2	2	3	4	3	3	4	4	1	0	0	1	0	1	0	0	0	1	1	0	0	0	0	0	2	0	3	1	2	2	1	1	1	1	0	0	0	1	0	0
19	2	2	1	1						2	4	2	2	2	3	3	4	1	0	1	1	0	1	0	1	0	2	2	0	0	1	0	0	3	0	2	1	2	0	1	2	2	0	0	0	0	0	0	0
18	2	2	1	1						2	4	3	2	2	2	2	4	1	0	1	1	1	1	0	0	0	0	1	1	1	0	0	0	1	1	2	2	2	2	2	2	2	2	0	1	1	1	0	0
19	2	2	1	11						2	0	2	2	2	2	2	1	1	3	3	3	3	3	3	0	2	2	2	2	2	2	0	0	0	2	2	2	2	2	2	2	2	2	1	0	0	0	0	0
23	2	2	1	1						2	4	2	1	2	3	1	3	2	2	2	1	1	2	2	2	2	0	2	0	2	2	0	0	2	2	3	2	3	2	3	3	3	2	1	0	0	0	1	1
20	2	2	1	1						2	4	3	3	2	1	2	1	2	1	2	0	0	2	2	2	1	1	3	2	2	0	0	0	3	1	4	2	2	2	1	1	2	2	0	1	0	0	0	1
19	2	2	1	1						2	4	2	3	1	2	1	3	3	2	2	2	1	2	0	2	2	3	3	3	3	1	0	0	1	2	4	1	3	2	1	2	2	2	0	1	1	0	0	0
19	1	1	1	1						2	1	4	2	3	1	4	4	1	0	0	1	0	2	0	0	0	2	1	0	0	0	0	0	1	0	3	2	2	0	0	1	2	0	0	0	1	0	0	1
18	2	2	1	5						2	3	4	3	1	1	2	2	3	3	3	3	1	3	3	3	3	3	3	3	3	3	1	1	3	4	4	2	3	3	3	3	2	3	0	0	0	1	1	1
20	2	2	1	1						2	2	1	2	0	0	2	0	0	1	2	0	0	3	1	2	1	2	2	3	2	0	1	0	2	4	1	2	2	2	1	3	0	2	1	0	0	0	0	1
18	2	2	1	1						2	4	0	2	3	1	1	2	2	2	2	1	1	0	2	1	1	1	3	1	2	1	0	0	1	0	4	3	2	1	1	2	3	2	0	1	0	0	0	1
22	2	5	4	2						2	2	2	2	2	2	2	2	1	1	1	1	1	1	1	2	2	2	2	2	2	2	2	2	4	4	4	0	0	4	0	0	4	4	0	0	0	0	0	0
22	2	4	1	3						2	2	2	2	2	2	2	2	2	2	2	2	2	2	2	2	2	2	2	2	2	2	2	2	3	3	3	1	1	3	1	1	3	3	0	0	0	0	0	0
19	2	2	1	1						2	3	1	2	0	2	1	1	3	3	3	3	1	2	3	2	2	1	3	0	3	2	2	3	2	2	3	3	2	4	3	4	3	4	0	1	0	0	0	1
20	2	2	1	1						2	2	2	3	3	1	1	4	1	1	1	1	0	1	2	1	1	2	2	2	2	1	0	0	2	3	3	4	3	0	2	2	2	2	0	0	0	0	1	1
19	2	2	1	1						2	4	2	3	2	0	1	0	3	3	3	3	2	2	2	2	1	1	3	0	3	3	0	0	1	2	4	4	2	2	3	2	2	1	1	1	1	0	0	1
20	2	2	2	1						2	2	2	1	0	0	0	2	3	3	3	3	1	2	1	3	1	2	1	2	2	1	1	0	2	3	4	2	3	3	3	3	2	3	0	0	0	0	1	0
19	1	1	1	1						2	4	2	2	2	1	2	4	2	0	2	2	3	2	0	3	1	1	1	1	0	0	1	0	2	2	2	1	2	2	1	3	4	1	0	0	0	0	0	1
20	2	2	1	9						2	3	2	1	0	0	0	0	3	2	2	3	3	3	1	3	3	3	3	3	3	3	1	1	3	4	4	3	4	4	4	4	3	4	0	1	0	1	1	1
21	2	2	1	1						2	4	2	2	0	1	3	0	3	3	3	2	1	2	3	3	3	3	3	3	3	1	2	3	3	4	3	3	1	2	2	4	0	4	0	1	0	0	1	0
19	2	2	1	8		British, indian, french				2	2	1	1	2	0	2	0	3	3	3	3	3	3	3	0	2	1	3	3	3	2	0	2	2	3	4	4	4	2	3	3	3	4	1	0	0	1	0	1
18	2	2	1	1						2	3	2	1	3	1	2	0	3	3	3	3	2	2	3	2	2	2	3	3	3	2	1	3	3	3	4	1	3	2	2	2	3	2	0	0	1	1	1	1
20	2	2	1	1						2	3	3	1	0	0	1	0	3	2	2	2	2	3	1	3	3	3	3	3	3	3	0	2	1	2	4	3	3	2	3	3	4	3	0	1	0	0	1	1
20	2	2	1	1						2	0	0	0	1	0	1	0	3	3	3	3	1	2	3	2	3	3	3	2	2	3	1	2	3	3	4	4	4	3	3	3	3	3	0	1	0	0	1	1
19	2	2	1	1						2	3	2	2	4	3	4	0	2	1	1	1	0	0	0	0	0	1	1	0	0	0	0	0	2	1	3	1	2	0	0	1	1	1	1	0	1	1	1	0
26	1	1	1	1						2	4	4	3	3	4	4	4	1	0	0	0	0	1	0	1	0	0	1	0	0	0	0	0	0	0	1	1	1	0	0	1	1	0	0	0	0	1	1	0
18	2	2	1	1						2	4	2	2	2	2	3	2	0	0	0	0	0	0	0	0	1	1	1	1	1	1	0	1	0	2	3	3	2	3	2	3	2	2	0	0	0	1	1	1
25	2	2	2	1						2	4	4	2	1	1	1	4	1	1	2	2	0	3	1	3	2	2	3	2	1	2	0	0	4	3	3	2	3	3	1	3	2	4	1	1	1	1	1	1
19	1	1	1	1						2	4	4	3	3	3	3	4	1	1	1	1	1	0	0	0	1	1	1	1	1	0	0	1	1	2	2	1	1	0	1	1	1	0	0	1	0	1	1	1
18	2	2	1	1						2	3	3	2	3	3	4	4	1	0	1	1	0	1	1	0	0	1	1	1	0	0	0	0	2	2	3	1	1	1	1	2	2	1	0	0	1	1	1	1
21	1	1	1	1						2	3	3	1	3	2	2	3	1	0	1	1	0	1	1	1	0	3	1	0	0	2	0	0	2	4	2	1	2	1	1	2	2	1	0	1	1	1	1	1
20	2	2	1	10						2	0	1	1	0	0	1	3	2	1	1	1	1	1	0	0	1	1	1	2	0	0	1	0	3	2	2	1	2	2	2	2	2	3	1	1	1	1	1	1
20	2	2	1	1						2	2	3	2	2	2	3	4	1	1	1	0	0	1	0	0	1	1	1	1	1	1	0	0	1	2	1	2	2	2	2	2	1	0	1	1	1	1	0	0
18	2	2	1	1						2	3	3	3	0	0	0	3	3	3	3	3	3	3	3	1	2	1	3	3	3	2	1	0	3	3	4	1	2	3	2	1	4	4	0	1	1	1	1	1
28	2	2	5	1						2	2	3	1	2	0	1	0	2	2	3	3	1	1	1	1	1	2	3	3	1	3	1	0	2	3	4	3	3	3	3	3	2	3	1	1	1	1	1	1
25	2	2	1	1						2	2	0	1	2	1	2	0	1	1	1	2	2	2	1	0	1	1	1	1	1	1	0	0	2	2	3	3	3	4	3	3	2	2	1	1	1	0	0	1
21	2	2	1	1						2	3	3	3	3	3	3	4	1	1	1	1	0	1	1	1	1	1	1	2	1	2	0	1	3	2	3	2	2	3	2	2	2	2	0	0	1	0	1	1
20	1	1	1	12						2	3	2	2	2	1	2	2	1	1	2	1	1	0	2	1	1	2	2	1	1	1	0	0	2	3	3	2	2	1	1	2	2	1	1	0	1	1	1	1
22	2	2	2	1						2	2	1	1	2	1	1	0	1	1	2	2	1	3	1	2	3	2	3	3	3	2	2	0	2	2	3	3	3	0	3	3	2	1	1	1	1	0	1	1
21	2	3	1	1						2	4	2	1	1	0	2	0	2	0	0	1	1	2	0	1	0	2	3	0	0	1	0	0	0	0	2	1	1	2	0	1	2	1	1	1	1	1	0	1
20	2	2	1	1						2	2	4	3	1	1	2	1	1	1	1	1	0	3	1	0	1	0	3	1	0	0	0	0	3	3	4	3	3	3	3	3	3	3	1	1	1	1	1	1
19	2	2	1	1						2	3	2	2	2	2	3	2	2	1	2	2	0	2	1	1	1	3	1	3	1	0	0	0	2	1	3	2	2	3	2	2	3	1	0	1	1	1	0	1
20	2	2	1	1						2	2	3	2	2	2	2	0	3	3	3	3	3	3	3	3	3	3	3	3	3	3	3	3	4	4	4	0	0	4	0	0	4	4	1	1	0	1	1	1
21	1	1	2	1						2	4	0	2	2	2	0	4	3	3	3	3	3	3	3	3	0	3	3	3	2	3	1	0	3	2	4	4	2	2	3	2	4	2	1	1	1	1	1	1
19	2	2	1	1						2	4	1	2	3	1	2	0	2	2	2	2	2	2	2	1	2	2	2	2	2	2	2	2	3	3	3	3	2	2	3	3	3	3	0	1	1	0	1	1
19	2	2	1	1						2	3	3	2	1	2	2	4	1	1	1	1	0	1	1	1	2	1	2	2	2	2	2	3	3	3	3	2	3	3	2	2	1	4	1	0	1	1	1	1
20	2	2	1	1						2	2	2	2	1	0	1	0	2	2	2	3	2	2	1	2	2	3	3	3	1	3	1	1	3	3	3	2	2	4	2	3	2	3	1	0	1	1	1	1
19	2	2	1	1						2	1	3	2	2	1	2	3	2	2	2	1	1	2	1	2	2	2	2	2	2	2	1	1	2	2	3	3	1	3	2	2	3	3	1	1	0	1	0	1
18	2	2	1	1						2	2	1	1	1	0	1	3	2	3	3	3	3	3	2	2	1	1	3	3	2	2	3	1	2	3	4	3	0	4	3	3	3	4	1	1	1	1	1	1
22	2	2	1	1						2	4	3	2	2	2	3	0	2	1	2	3	1	2	1	0	1	2	2	2	1	2	1	0	2	2	3	1	2	2	3	2	1	0	1	1	1	1	1	1
28	1	1	1	1						2	0	1	1	3	2	3	0	0	0	1	1	0	0	0	0	0	2	1	0	0	0	0	0	1	0	2	0	1	0	0	1	0	0	0	0	1	1	1	1
20	2	2	1	1						2	2	1	2	1	0	0	0	2	2	2	2	2	2	1	1	1	2	3	1	1	2	0	0	2	2	4	2	2	3	2	2	2	3	0	0	1	1	1	1
18	2	2	1	1						2	4	2	2	1	1	3	1	3	3	3	2	1	1	1	1	2	1	3	0	2	2	0	1	1	2	3	2	2	3	2	2	2	2	1	1	0	1	1	1
21	1	1	1	7						2	4	3	3	4	4	4	4	1	0	0	0	0	0	0	0	0	0	0	0	0	0	0	0	2	2	2	2	1	2	2	3	2	2	1	1	1	1	1	1
20	1	1	1	1						2	4	1	2	2	1	3	0	1	0	1	1	0	1	0	0	0	1	1	0	0	0	1	0	0	0	0	0	0	1	1	0	3	1	1	1	1	1	1	1
18	2	2	1	1						2	2	3	2	4	3	4	0	3	2	1	3	1	3	3	0	1	0	3	3	0	2	0	0	2	1	4	3	4	2	2	2	2	1	0	1	1	0	1	0
18	1	1	1	1						2	1	2	2	1	0	1	0	3	3	3	3	1	2	3	1	2	2	3	2	3	3	0	1	2	3	4	3	3	2	2	3	2	3	1	1	1	1	1	1
18	2	2	1	7						2	4	2	2	2	0	4	2	1	1	1	1	0	1	1	1	1	0	0	1	1	0	0	0	2	1	3	1	1	0	2	1	2	2	0	1	0	0	1	1
20	2	2	1	1						2	4	3	2	2	1	2	2	1	1	1	1	1	2	1	2	2	2	3	2	2	3	1	0	2	3	3	3	3	3	2	3	3	4	1	1	1	1	1	1
29	2	2	1	1						2	3	1	1	1	1	1	0	3	3	3	3	0	3	3	3	3	3	3	2	3	3	0	3	4	4	4	2	3	2	4	3	4	4	1	1	1	1	1	0
20	2	2	1	1						2	3	0	1	1	0	1	0	3	2	2	3	2	2	3	3	3	3	3	2	2	3	1	2	2	3	4	2	3	4	3	3	1	3	1	1	1	1	1	1
27	2	2	1	1						2	3	1	1	1	1	1	0	3	3	3	3	3	3	3	3	3	3	3	3	3	3	3	3	4	4	4	3	4	4	4	4	4	4	1	1	1	1	1	1
18	1	1	1	1						2	0	0	1	1	1	2	0	2	1	1	2	3	1	2	3	3	3	3	3	3	2	2	1	3	3	4	2	4	3	1	4	1	1	0	1	1	1	1	1
20	2	2	1	1						3	4	4	3	2	2	3	3	2	2	2	2	1	2	2	2	0	2	3	1	2	2	0	0	0	2	3	2	2	3	1	2	1	2	0	0	0	0	0	0
21	2	2	1	1						3	4	4	3	3	4	4	4	0	0	0	0	0	0	1	0	0	0	0	0	0	0	0	0	0	0	2	1	1	0	1	0	0	0	0	0	1	0	0	0
19	2	2	1	1						3	4	4	3	4	4	4	3	0	0	0	0	0	0	0	0	0	0	1	0	0	0	0	0	0	0	0	1	1	0	1	1	0	0	0	0	0	0	0	0
21	2	2	1	1						3	3	2	2	2	3	3	0	1	1	1	0	0	2	3	1	1	1	1	2	0	0	0	0	0	0	3	2	1	1	1	1	3	2	0	1	0	0	0	1
23	2	2	2	1						3	4	3	2	2	3	3	3	0	2	2	0	0	1	0	0	1	2	3	0	1	0	0	0	3	2	1	0	2	2	1	1	3	1	0	1	0	0	0	0
19	1	1	1	1						3	4	4	3	3	3	4	4	0	0	1	0	1	1	1	1	0	1	0	1	0	0	1	0	1	0	1	1	1	0	1	2	1	0	0	0	1	0	0	0
19	1	1	1	1						3	4	4	3	3	3	3	4	1	0	1	1	0	1	0	0	0	0	1	1	0	0	0	0	1	0	1	0	0	0	0	1	2	1	0	0	0	0	1	1
19	2	2	1	1						3	4	2	3	3	3	3	4	0	0	1	0	0	0	1	0	0	1	2	0	0	0	0	0	2	1	4	2	3	2	2	3	1	2	0	1	0	0	1	1
21	2	2	1	1						3	4	3	4	3	2	3	4	1	1	2	2	1	0	1	1	1	1	1	1	1	1	0	0	0	1	3	2	1	3	2	2	2	2	0	0	0	0	0	0
20	2	2	1	1						3	2	1	2	3	3	3	2	0	0	0	1	0	1	0	0	0	1	1	0	0	0	0	0	1	0	2	4	1	2	1	1	0	0	0	0	0	0	0	0
21	2	2	1	1						3	4	0	2	2	2	1	0	1	1	1	1	0	1	2	0	0	1	2	0	1	1	0	0	1	1	3	2	2	2	2	1	2	2	0	0	1	0	1	1
19	2	2	1	1						3	4	2	1	1	0	1	0	1	0	1	1	0	2	0	0	1	1	2	0	0	1	0	0	3	1	3	3	2	3	3	4	2	1	0	0	0	0	0	0
19	1	1	1	1						3	4	3	3	3	3	3	4	1	1	1	1	0	0	0	0	0	0	1	0	0	0	0	0	1	1	2	2	1	1	2	1	1	1	0	0	0	0	0	0
19	2	2	1	1						3	4	3	2	3	3	2	4	0	0	0	0	0	0	0	0	0	1	1	0	0	0	0	0	1	0	2	1	1	2	1	2	1	1	0	0	1	0	0	0
18	2	2	1	9						3	2	1	2	3	1	3	0	1	0	1	0	0	0	1	0	0	2	2	2	0	0	0	0	1	1	3	1	2	1	1	2	1	0	1	1	0	0	0	0
22	2	2	5	4	European					3	3	4	2	1	2	2	0	1	1	2	1	2	2	0	0	1	2	3	0	0	0	0	0	2	2	3	2	2	1	2	3	3	2	0	0	0	0	0	0
19	1	1	1	4	Croatian					3	4	3	3	4	3	3	4	0	0	0	0	0	0	0	1	0	1	1	0	0	0	0	0	0	0	1	0	1	0	0	0	1	0	0	0	0	0	0	0
18	2	2	1	8						3	3	3	3	3	1	2	3	0	0	0	1	1	0	0	0	0	1	1	1	0	1	0	0	0	1	2	2	2	1	1	2	1	2	0	0	0	0	0	1
21	1	1	2	4	European					3	3	4	3	4	1	0	3	3	3	3	3	0	3	3	3	3	3	2	3	3	3	0	1	4	4	4	3	3	4	3	3	2	4	0	0	1	1	1	1
18	2	2	1	1						3	4	2	3	2	2	4	4	2	1	1	1	0	0	1	0	2	2	2	1	0	0	0	0	1	1	3	2	1	1	2	2	3	1	1	1	0	0	1	1
20	2	2	1	1						3	3	2	2	3	2	3	4	1	1	1	1	0	1	1	0	0	1	1	2	2	1	0	0	0	2	2	2	2	2	2	2	1	2	0	0	1	1	1	0
29	2	2	2	1						3	4	4	3	4	4	4	4	1	0	0	0	0	1	1	0	0	0	0	0	0	0	0	0	0	0	2	0	1	1	1	1	1	0	0	0	0	0	0	0
20	1	1	1	1						3	4	4	2	3	2	3	4	1	0	1	1	1	1	0	0	1	1	2	1	0	0	0	0	2	2	3	1	1	1	1	1	2	2	0	1	1	0	1	1
19	2	2	1	1						3	3	2	2	1	2	2	2	1	1	1	1	0	1	1	1	1	1	1	0	1	0	0	0	2	2	2	3	1	1	2	2	1	2	0	0	1	0	1	0
18	2	2	1	1						3	4	4	2	3	3	3	4	1	0	1	1	0	0	0	0	0	0	0	0	1	0	0	0	1	0	3	1	2	1	1	1	0	0	0	0	0	0	0	0
29	2	2	1	1						3	4	3	2	3	3	3	3	1	0	1	0	0	1	0	1	0	1	1	1	0	0	0	0	1	0	2	0	1	1	1	1	1	0	0	0	0	0	0	0
20	2	2	5	4	Greek/British					3	4	3	2	2	2	2	0	1	1	2	3	1	1	1	1	1	1	0	1	2	0	0	0	2	2	3	2	3	2	2	3	2	1	0	0	1	1	1	0
19	2	2	1	4	Polish					3	4	4	3	1	1	3	4	1	0	0	0	0	0	0	0	0	0	0	0	0	0	0	0	3	0	2	4	2	0	3	3	3	0	0	1	0	0	1	1
19	2	2	1	1						3	3	3	3	1	2	1	4	1	1	1	1	0	2	0	0	0	1	1	2	2	1	0	0	2	1	3	3	3	2	3	3	1	1	0	1	0	0	0	1
18	2	2	1	1						3	4	3	3	4	3	4	4	0	0	0	0	0	0	0	1	0	1	1	1	0	0	0	0	1	0	1	2	2	1	1	1	1	2	0	0	0	0	0	0
19	2	2	1	1						3	3	4	3	4	3	4	4	1	1	1	0	0	1	0	0	1	1	1	0	1	0	0	0	2	2	3	1	2	2	2	2	1	1	0	0	0	0	0	0
18	2	2	1	7						3	4	4	3	3	3	4	4	1	0	0	1	0	0	0	1	0	0	1	0	1	1	0	0	1	3	3	4	2	2	1	3	0	1	0	0	0	0	0	1
18	2	2	1	1						3	3	3	2	3	2	3	3	3	3	3	1	1	3	1	1	1	1	1	0	1	1	0	0	1	2	4	2	2	2	2	1	3	2	0	1	0	0	1	0
18	2	2	1	1						3	3	4	3	2	1	2	3	1	0	1	1	1	1	0	0	1	1	2	0	0	0	2	0	2	2	3	2	2	1	1	2	2	1	0	0	1	1	0	1
21	2	2	1	1						3	4	3	3	3	2	4	4	0	0	1	0	0	1	0	0	0	1	1	1	1	0	0	0	0	0	0	2	1	1	0	2	1	1	0	0	0	0	0	1
18	2	2	1	1						3	3	4	3	3	3	3	3	1	0	0	1	1	1	0	0	1	0	1	0	1	0	0	0	2	1	3	2	2	1	1	2	2	1	0	0	1	1	0	1
18	2	2	1	1						3	1	0	2	1	2	2	3	2	3	2	3	2	1	0	1	2	3	2	0	1	1	0	1	3	1	4	1	1	3	1	3	2	2	0	0	0	0	1	1
19	2	2	1	1						3	4	2	4	2	2	2	2	2	1	2	1	0	1	1	1	1	2	2	3	2	1	0	0	2	2	3	2	1	3	2	2	2	2	1	1	0	0	0	1
20	2	2	1	1						3	4	3	3	3	3	3	4	1	1	1	0	1	0	0	0	1	0	1	0	0	1	0	0	1	1	2	1	1	1	2	2	2	1	0	0	0	0	0	0
19	2	2	1	12						3	3	3	2	3	3	3	4	1	0	0	0	0	1	1	1	0	1	1	0	0	0	0	0	1	1	2	1	1	1	1	3	1	1	0	0	0	0	1	1
19	2	2	1	1						3	4	3	3	4	3	4	4	1	0	0	0	0	0	0	0	0	0	0	0	0	0	0	0	1	1	2	1	1	1	1	1	3	1	0	0	0	0	1	0
19	1	1	1	1						3	3	2	2	2	2	2	0	1	1	2	2	0	1	3	1	1	2	2	0	0	1	0	0	1	2	3	2	2	2	2	2	2	2	1	0	0	1	1	0
24	2	2	2	1						3	3	2	3	2	2	3	0	1	1	2	2	1	2	1	1	1	1	2	1	1	0	0	0	1	3	3	2	2	2	2	3	3	2	0	1	0	1	1	0
18	1	1	1	1						3	4	3	2	3	3	2	4	2	1	1	0	0	0	1	0	0	1	1	0	1	0	0	0	1	0	3	1	1	1	1	1	1	2	0	0	1	1	1	1
24	2	2	5	1						3	4	0	1	4	3	4	1	1	0	0	0	0	1	0	0	0	0	1	0	0	0	0	0	1	0	2	1	0	1	1	1	1	1	0	1	0	0	0	0
20	2	6	1	1						3	4	4	2	0	0	1	4	3	3	3	3	3	3	1	2	3	1	3	1	0	3	2	0	2	3	4	2	3	4	1	3	2	4	0	0	0	1	1	0
21	2	2	1	1						3	4	4	3	3	3	3	4	0	1	2	1	0	2	0	1	0	2	2	1	0	0	0	0	1	1	2	2	2	1	1	3	2	2	0	1	0	0	0	0
19	2	2	1	1						3	3	3	2	1	1	2	3	3	3	3	2	0	0	3	0	0	1	0	0	1	0	0	0	2	2	2	2	3	3	2	3	3	3	0	0	0	0	0	0
27	2	2	2	4	White					3	4	3	3	4	4	4	4	1	1	2	0	1	2	2	1	3	3	2	2	1	1	1	2	2	2	2	2	1	3	2	2	2	3	0	0	1	1	1	0
18	1	7	1	7						3	0	3	2	3	2	3	0	1	2	2	1	2	1	1	1	1	1	1	2	1	2	1	0	3	3	3	2	2	3	1	3	3	3	0	0	0	0	0	0
19	2	2	1	1						3	2	0	1	1	1	1	3	2	1	1	1	1	1	1	1	1	1	1	2	1	1	1	0	2	2	3	2	2	2	2	3	2	2	0	0	0	0	0	1
20	2	2	1	1						3	3	3	2	3	2	3	4	2	2	2	1	0	2	2	1	2	2	2	1	2	0	0	0	1	1	2	2	2	3	2	1	2	3	0	0	0	0	0	0
20	2	2	1	1						3	4	3	3	2	2	2	0	1	2	2	1	1	1	0	1	0	2	3	3	0	0	0	0	2	3	3	2	0	2	3	3	3	3	0	0	1	1	1	1
18	2	2	1	1						3	3	3	2	2	1	1	0	1	2	1	1	0	3	1	1	1	2	2	0	0	1	0	0	3	3	2	1	2	1	1	1	3	2	0	1	0	1	1	1
24	1	1	1	1						3	4	3	1	1	1	1	0	3	3	3	3	2	2	3	1	0	1	3	2	0	0	1	0	1	1	4	1	3	1	2	3	1	1	0	0	0	0	0	1
18	2	2	1	1						3	3	4	3	3	1	2	4	2	1	2	1	0	2	1	2	2	2	2	2	2	1	0	0	2	2	3	2	2	3	2	3	2	3	0	0	0	0	0	0
18	2	2	1	1						3	2	3	2	3	2	2	0	1	0	1	0	0	2	1	1	0	1	1	2	1	1	0	0	0	1	3	1	1	2	1	1	1	1	0	0	1	1	1	0
18	2	2	1	1						3	2	2	1	2	1	2	0	2	1	1	1	0	1	1	1	1	2	1	2	1	0	0	1	2	2	3	2	2	2	1	2	1	1	0	0	1	1	1	0
20	2	2	1	1						3	4	3	3	2	2	2	4	2	2	2	1	0	1	1	0	1	1	3	2	2	0	1	0	2	0	3	3	2	1	1	2	2	3	0	0	0	0	1	0
18	2	2	1	1						3	4	2	1	0	0	1	3	3	3	3	1	0	1	0	0	0	3	3	1	2	2	2	0	4	4	4	2	1	1	3	3	3	0	0	0	0	1	1	1
21	2	2	2	1						3	3	4	3	3	2	4	4	2	2	0	1	0	1	0	1	1	0	2	2	2	0	0	1	0	1	3	1	3	2	3	3	1	0	0	1	0	1	1	1
36	2	2	4	1						3	3	0	2	2	2	2	0	1	1	1	1	0	1	1	0	0	1	1	1	0	0	0	0	2	1	3	2	2	2	2	3	1	2	0	0	0	0	0	0
18	2	2	1	1						3	2	2	2	2	1	2	4	3	3	3	3	1	3	1	2	3	2	3	2	2	3	1	1	3	3	4	2	2	3	2	2	1	2	0	1	0	0	1	1
19	2	2	1	4	English and Swedish					3	1	2	1	2	1	2	0	1	1	2	2	1	1	0	2	1	1	3	2	1	3	0	0	2	2	3	3	2	1	2	3	2	1	0	0	0	0	0	1
44	2	2	1	1						3	4	3	2	2	3	3	4	2	1	3	1	1	1	1	1	1	0	1	0	0	0	0	0	2	2	2	3	2	1	2	2	2	1	0	1	0	0	0	0
45	2	2	4	1						3	0	0	2	1	1	2	0	3	3	3	3	2	1	2	3	3	2	3	3	3	2	0	0	1	4	4	2	3	2	1	3	0	2	0	0	0	0	0	0
36	2	2	1	1						3	3	2	2	2	3	3	0	2	0	1	1	1	2	0	0	1	1	1	2	1	1	0	1	2	2	2	2	2	1	1	2	3	1	0	0	0	1	0	0
18	2	2	1	1						3	3	3	3	2	2	3	0	1	1	1	1	1	1	1	1	1	1	2	2	2	1	0	0	2	2	3	2	3	2	2	3	1	2	0	0	1	0	1	1
20	2	2	1	17						3	4	3	3	4	4	4	4	1	1	1	1	1	1	1	1	1	1	1	1	1	1	1	0	2	3	3	1	3	3	1	3	2	3	0	0	0	1	0	0
19	2	2	1	1						3	4	4	2	3	1	2	4	3	3	3	0	0	0	1	1	1	1	3	2	0	2	0	0	3	2	4	3	2	3	1	2	0	3	0	0	0	0	1	1
29	1	1	4	4	West European					3	2	3	2	3	2	3	0	3	3	3	3	0	1	0	3	3	1	2	2	3	1	0	1	2	4	3	2	3	3	2	2	3	3	0	0	1	0	1	0
26	2	2	2	1						3	4	0	1	1	2	3	1	3	3	3	3	3	3	1	1	2	3	3	3	2	1	0	0	0	3	4	0	1	1	2	1	4	2	0	0	0	0	0	0
23	1	1	1	1						3	3	2	1	4	3	3	0	3	3	3	3	3	1	3	2	2	1	2	1	3	2	1	3	2	4	4	3	2	3	2	2	1	4	0	0	0	0	1	1
20	2	2	1	1						3	3	0	1	1	1	1	0	3	3	3	3	2	1	1	1	3	2	1	3	3	2	0	3	2	2	4	3	3	4	3	3	1	1	0	0	0	0	1	1
20	1	1	1	12						3	3	3	3	3	1	2	2	1	1	1	0	0	2	2	1	2	3	3	1	3	3	0	2	2	3	3	3	3	3	2	4	3	3	0	1	1	0	1	1
19	2	2	1	1						3	4	4	4	3	2	3	4	1	1	1	1	0	1	0	0	0	0	1	0	1	0	0	0	1	3	2	1	2	1	1	3	2	3	1	1	1	1	1	0
19	1	1	1	1						3	4	4	4	3	3	2	4	1	1	1	1	1	0	1	0	1	2	2	0	1	2	1	0	3	2	2	1	2	2	2	2	2	2	1	1	1	1	1	1
19	2	2	1	1						3	1	4	3	0	0	0	4	3	3	3	3	1	0	3	0	1	3	3	3	3	0	3	3	4	4	4	2	2	4	3	3	3	4	0	0	0	1	1	1
28	2	2	4	1						3	4	4	3	2	2	2	4	1	1	1	1	1	1	1	0	0	0	0	1	1	1	0	0	1	3	2	2	2	2	1	2	2	2	0	1	0	1	1	1
19	2	2	1	1						3	4	3	2	1	0	2	4	1	1	1	1	0	1	1	0	1	1	1	0	1	1	0	0	2	1	3	1	2	1	1	2	3	2	0	0	0	1	1	1
19	2	2	1	1						3	3	3	3	2	2	4	3	0	1	1	0	0	0	0	0	0	1	1	1	0	0	0	0	1	1	2	1	1	2	0	1	1	1	0	1	0	1	1	1
18	2	2	1	10						3	4	4	3	2	2	2	3	1	2	3	0	0	3	3	1	0	2	2	1	0	2	1	0	2	2	3	1	3	1	3	2	2	0	0	1	1	0	1	1
20	2	2	1	1						3	4	2	2	3	3	2	0	3	3	3	3	3	3	3	1	1	1	1	2	1	2	1	0	2	3	4	2	2	3	2	2	2	3	0	1	1	1	1	1
20	2	2	1	1						3	4	4	3	3	4	3	4	0	0	0	0	0	0	0	0	0	0	0	0	0	0	0	0	0	0	1	1	1	1	1	1	0	0	0	1	0	1	0	0
20	2	2	1	1						3	1	3	3	3	1	2	4	1	1	1	0	0	1	0	0	0	0	1	0	0	1	0	0	0	0	2	4	2	2	3	3	2	2	0	1	0	0	1	1
18	2	2	1	1						3	2	1	2	2	1	2	2	1	2	2	2	2	2	3	1	1	1	2	1	1	2	1	0	1	2	2	2	2	2	2	2	3	2	1	1	1	1	1	1
19	2	2	1	13			Filipino			3	4	3	2	2	3	3	4	2	1	2	1	0	2	1	1	1	2	2	0	0	1	0	0	2	1	4	2	1	3	2	2	2	3	0	0	1	0	0	1
20	2	2	1	1						3	3	2	2	2	1	2	0	3	3	3	3	2	3	2	2	3	3	2	3	3	3	1	0	3	4	4	2	2	2	2	2	3	2	1	1	1	0	1	1
18	2	2	1	1						3	4	3	4	1	1	2	4	1	0	1	0	0	0	1	1	0	1	1	1	0	1	0	0	1	1	1	2	3	1	1	2	1	1	1	1	0	1	1	1
18	2	2	1	1						3	4	4	3	3	3	3	4	1	1	0	0	0	0	0	0	0	1	1	1	0	0	0	0	2	0	2	0	1	0	0	2	4	0	1	1	0	1	1	1
19	2	2	1	1						3	3	4	3	3	1	3	3	1	1	1	1	0	0	0	0	0	0	1	1	1	0	0	0	2	2	2	2	2	2	1	2	1	2	1	0	0	1	1	0
18	1	1	1	1						3	4	2	2	2	2	2	4	1	1	1	1	1	1	1	0	0	1	1	1	0	0	1	0	1	1	2	0	1	2	1	1	2	2	0	1	1	1	1	1
20	2	2	1	1						3	4	4	4	4	4	4	4	1	1	1	1	1	0	0	0	0	0	0	0	1	0	0	0	0	3	2	2	2	1	2	2	2	2	1	0	1	1	1	1
19	2	2	1	4	Swedish					3	4	1	2	0	0	0	0	3	3	3	1	1	1	0	1	2	3	3	1	1	2	0	0	2	4	4	3	2	4	1	3	2	3	1	1	0	1	0	1
21	2	2	2	1						3	1	1	2	1	0	2	0	2	0	1	2	3	1	0	1	1	2	2	2	1	2	1	0	2	3	3	2	2	1	1	1	2	1	0	1	0	0	1	1
18	2	2	1	1						3	1	2	1	2	2	2	0	3	1	2	1	0	1	1	1	1	1	3	1	3	1	0	0	2	1	4	3	1	2	1	3	2	2	1	1	1	1	1	1
18	2	2	1	1						3	2	2	2	1	1	1	0	1	1	1	1	0	1	1	0	0	1	1	0	2	0	0	0	2	1	2	1	1	1	1	1	2	1	0	0	0	1	1	1
19	2	2	1	1						3	3	2	3	1	1	1	0	1	2	2	2	0	0	0	3	3	3	3	3	1	0	0	0	2	3	3	2	2	2	2	2	3	3	1	1	0	1	1	1
20	2	2	1	1						3	4	3	3	2	2	2	4	3	3	3	3	3	2	0	0	0	0	2	0	0	1	0	0	1	3	3	2	1	2	1	1	2	1	1	1	1	1	1	1
27	2	2	2	1						3	3	2	2	3	2	3	0	1	1	1	1	1	0	1	1	0	1	1	1	1	1	0	0	2	2	2	2	2	3	1	1	2	1	1	1	0	1	1	1
20	2	2	1	1						3	4	3	3	3	1	2	2	3	3	3	1	1	2	3	1	1	1	2	2	2	2	1	0	3	3	3	2	2	3	2	2	3	3	0	0	1	1	1	1
21	2	2	1	7						3	4	3	2	2	2	3	4	1	1	1	1	0	1	2	1	1	2	1	1	1	1	0	0	2	2	3	2	2	1	2	2	3	1	0	1	1	1	1	1
20	1	1	1	1						3	4	3	3	3	2	3	4	1	0	0	0	0	1	0	0	0	1	0	0	0	0	0	0	0	0	1	2	2	1	1	2	1	1	1	0	1	1	0	1
22	2	2	1	1						3	4	2	2	3	1	1	2	3	2	2	2	1	2	3	1	3	3	3	3	3	1	0	0	2	3	4	2	4	3	2	4	3	3	1	1	0	1	1	1
18	2	2	1	1						3	4	3	3	2	1	3	4	2	3	3	2	2	2	3	1	2	1	2	2	0	0	0	0	2	1	4	2	2	2	2	2	3	3	1	0	1	1	1	1
20	2	2	1	7						3	3	4	3	1	2	2	4	3	3	3	2	1	2	2	1	2	2	3	3	3	1	2	0	2	3	4	3	3	4	2	4	2	3	1	1	1	1	0	0
19	2	2	1	13			Sri lankan			3	4	0	1	2	2	3	0	3	3	3	3	1	2	3	2	2	3	3	2	3	2	1	3	3	3	3	1	2	2	2	2	2	1	1	0	1	1	1	1
21	2	2	1	13			persian			3	4	4	3	3	3	4	4	1	1	1	1	3	2	1	0	0	0	1	2	1	1	0	0	0	4	3	2	2	2	3	3	2	2	1	1	1	1	0	0
19	1	1	1	1						3	4	4	3	2	2	2	4	0	0	0	0	0	0	0	1	1	0	1	1	0	0	1	0	0	1	1	4	3	0	4	3	0	0	1	1	1	1	1	1
18	2	2	1	1						3	4	4	3	3	2	4	4	1	2	3	2	2	3	2	0	2	1	1	2	3	2	2	1	4	2	3	1	2	1	1	4	3	3	0	0	0	1	1	1
18	1	1	1	1						3	4	3	3	3	3	3	2	2	1	1	1	0	2	2	1	1	1	1	0	2	2	0	1	2	2	2	2	2	3	2	2	2	2	0	0	1	1	1	1
19	2	2	1	4	Mediterranean					3	2	2	3	2	1	1	2	1	1	2	1	1	2	2	2	1	1	1	2	2	1	0	1	3	3	3	4	4	3	1	3	3	3	1	0	1	0	1	0
20	1	1	1	7						3	4	4	3	3	2	3	4	0	0	1	0	0	0	0	0	1	0	0	1	1	0	0	0	2	2	3	3	3	3	2	3	1	2	1	1	1	1	0	1
18	1	1	1	1						3	3	3	2	2	1	2	0	1	0	1	1	2	1	0	1	2	1	3	2	1	2	1	0	1	2	3	3	3	3	2	2	2	3	1	1	1	0	1	1
24	2	2	1	1						3	4	3	2	2	1	2	3	3	3	3	3	2	3	3	2	2	0	1	2	2	1	1	1	3	3	4	2	2	3	3	3	2	3	0	1	1	0	1	1
18	2	2	2	1						3	3	3	2	1	0	1	0	3	3	3	3	1	1	0	1	2	3	2	2	1	1	0	0	2	3	4	2	2	3	0	1	1	1	0	1	1	1	0	1
31	2	2	4	1						3	2	2	1	1	0	1	1	3	3	3	3	3	2	1	2	1	3	3	2	2	2	1	2	4	3	4	2	2	3	2	2	2	2	0	1	0	1	1	1
19	1	1	1	1						3	4	4	4	3	2	2	4	1	1	0	2	1	1	0	1	1	0	0	0	0	1	0	0	2	1	2	3	2	1	2	1	3	2	0	0	1	1	1	1
21	2	2	1	1						3	4	4	3	3	1	2	4	3	3	3	2	2	2	2	2	2	3	3	2	2	2	1	2	2	2	3	2	2	2	2	2	3	2	0	1	1	1	1	1
18	1	1	2	1						3	3	1	1	2	2	3	3	2	1	2	2	0	1	1	1	1	1	2	1	1	1	0	0	2	2	3	2	2	2	2	2	2	2	1	0	0	0	1	1
32	1	1	2	1						3	4	4	3	3	3	4	4	1	1	1	1	1	1	1	0	1	0	1	0	0	0	0	0	2	1	2	2	1	1	1	1	2	1	1	1	0	0	1	0
24	2	2	1	8		White and Mixed Other				3	4	4	2	0	2	3	0	2	3	3	3	3	3	3	1	0	2	2	3	1	3	0	1	4	4	4	1	2	4	2	3	4	2	1	1	0	1	1	1
18	2	2	1	1						3	2	1	1	1	1	2	0	3	3	3	2	1	2	1	1	3	2	3	1	2	1	0	1	3	2	4	3	3	2	2	2	3	3	0	0	1	1	1	1
19	1	1	1	1						3	4	3	2	3	2	3	3	2	2	1	1	1	2	1	1	3	1	1	2	1	1	0	1	2	2	4	2	3	3	3	1	3	3	1	0	0	1	1	1
18	2	2	1	1						3	3	3	2	2	1	3	1	1	1	1	2	1	2	1	0	1	1	2	1	1	1	0	0	2	1	3	2	2	1	2	3	3	3	0	1	0	0	1	1
38	2	2	2	1						3	4	2	3	0	0	0	0	1	1	1	1	1	1	0	1	1	1	2	2	1	3	1	0	4	3	3	2	2	3	2	2	3	3	0	1	0	1	1	1
21	2	2	1	1						3	2	0	1	1	0	1	3	2	2	2	2	1	1	0	3	1	3	3	2	1	3	0	1	0	2	2	2	3	2	2	2	2	1	0	1	0	1	1	1
24	2	2	1	8		Mixed - White and Arab				3	4	1	1	0	0	0	0	3	3	3	3	3	3	3	1	1	3	3	2	1	3	0	1	4	4	4	2	3	3	4	4	4	4	1	1	0	0	1	1
18	2	2	1	1						3	4	3	2	0	0	0	2	3	3	3	3	2	2	3	3	3	3	3	3	3	3	3	0	4	4	4	2	1	4	2	3	3	4	1	1	1	1	1	1
19	2	2	1	1						3	4	1	3	0	0	1	3	3	3	3	2	2	2	2	1	3	2	3	3	3	1	2	1	2	3	3	2	3	3	3	2	3	1	1	1	0	1	1	1
28	2	2	1	1						3	4	4	2	3	3	2	4	1	1	1	3	3	3	2	1	2	2	3	3	2	1	0	0	2	1	3	2	2	2	1	1	3	2	0	1	1	1	1	1
20	2	7	1	8		White/Arab				3	4	3	2	0	1	0	3	3	3	3	3	3	1	3	0	2	3	3	3	1	2	2	0	2	4	4	3	3	2	2	3	3	3	1	1	1	1	1	1
18	2	2	1	1						4	3	4	3	3	3	4	4	0	0	0	0	0	1	0	0	0	0	0	0	0	1	0	0	1	0	2	1	1	0	1	0	0	0	0	0	0	1	0	0
22	1	1	1	4	Polish					4	4	4	3	4	4	4	4	0	0	0	0	0	1	1	0	0	0	0	0	0	0	0	0	1	0	2	0	1	0	1	1	1	0	0	0	0	0	0	0
24	2	2	2	1						4	4	4	4	4	4	4	4	0	0	0	0	0	0	0	0	0	0	0	0	0	0	0	0	0	0	1	4	3	0	4	4	0	0	0	0	0	0	0	0
20	2	2	1	1						4	4	4	4	2	2	4	4	1	0	0	0	0	0	1	0	0	0	0	0	0	0	0	0	2	2	2	1	1	1	1	2	4	2	0	0	0	0	0	0
30	1	1	2	1						4	4	4	3	4	3	4	4	0	0	0	0	0	0	0	0	0	0	0	0	0	0	0	0	2	2	2	0	2	0	1	1	2	1	0	0	1	0	1	1
23	2	2	4	1						4	4	4	3	1	1	1	3	2	2	2	2	2	1	1	1	1	2	2	1	1	2	0	0	3	3	4	1	2	2	3	2	3	0	0	0	0	0	0	1
18	2	2	1	14						4	3	4	3	3	2	3	4	1	0	1	0	0	2	0	1	0	2	2	2	0	0	0	0	0	1	2	1	2	1	1	2	1	1	0	0	0	0	0	0
19	2	2	1	1						4	4	4	4	3	3	4	4	0	0	0	0	0	0	0	0	0	0	1	0	0	0	0	0	1	0	1	1	1	1	1	2	1	1	0	1	0	0	0	1
21	2	2	1	1						4	4	4	3	2	2	3	4	1	1	1	1	0	1	1	0	1	1	2	1	1	1	0	0	1	2	3	2	2	2	2	3	1	2	0	0	0	0	0	1
20	2	2	1	1						4	4	4	3	3	3	4	4	0	0	0	0	0	1	0	0	0	0	1	0	0	0	0	0	1	1	2	1	0	2	1	2	2	1	0	0	0	0	0	0
18	2	2	1	1						4	4	4	4	4	4	4	4	1	0	1	0	0	0	0	0	1	0	0	0	1	0	0	0	2	0	2	2	3	0	1	1	1	1	0	1	0	0	1	0
20	2	2	1	12						4	4	4	3	2	1	3	4	2	1	0	1	0	2	0	2	1	0	2	0	0	2	0	0	2	1	3	2	1	3	1	2	1	1	0	0	0	0	1	1
20	1	1	1	1						4	4	4	3	3	2	3	4	1	1	1	2	0	1	0	1	0	1	1	0	0	0	0	0	0	1	3	2	2	2	2	2	1	2	0	0	1	0	0	1
21	1	1	1	1						4	2	4	2	2	2	3	4	1	0	0	0	0	0	0	1	0	0	0	0	0	0	0	0	1	1	2	1	1	1	1	2	1	1	0	0	0	0	0	1
19	1	1	1	1						4	4	4	2	2	2	3	4	1	0	0	0	0	0	0	0	0	0	0	0	0	0	0	0	0	0	0	1	0	2	1	2	0	0	0	0	1	0	0	0
20	2	2	1	1						4	4	4	2	1	3	2	1	2	2	2	3	0	0	0	0	1	1	1	0	2	0	0	0	2	3	3	2	2	3	1	2	1	3	0	0	0	0	0	0
18	2	2	1	1						4	4	4	3	3	3	3	4	0	0	0	0	0	0	0	0	0	0	0	0	0	0	0	0	0	0	0	4	4	0	4	4	0	0	0	0	0	0	0	0
18	2	2	1	12						4	0	2	1	3	1	3	0	0	0	0	1	1	1	0	1	1	1	1	1	0	1	0	0	2	0	2	2	1	2	1	3	0	3	1	1	0	0	1	1
18	1	1	1	1						4	4	4	3	1	1	1	2	0	0	0	0	0	0	2	1	1	3	3	3	1	1	1	0	4	3	1	2	3	4	1	3	3	1	0	1	0	0	0	1
22	2	2	1	4	European					4	4	4	3	3	2	4	4	2	1	3	1	0	0	1	1	3	2	2	2	2	0	0	0	1	3	2	2	2	2	1	1	3	2	0	0	1	1	1	0
18	2	2	1	1						4	4	4	4	3	4	4	4	2	2	3	3	1	1	0	0	1	0	1	0	1	0	0	0	2	4	4	3	2	2	1	3	3	2	0	0	1	0	1	0
20	1	1	1	1						4	3	4	4	2	2	3	2	0	0	0	0	0	0	0	0	0	0	0	0	0	1	1	1	1	1	1	3	3	1	3	4	0	0	0	0	0	0	0	0
28	2	2	4	4	German					4	4	4	3	4	4	4	4	2	1	2	2	1	3	1	1	3	0	2	0	3	1	0	1	2	3	4	2	3	3	2	3	1	4	0	0	0	0	0	0
20	2	2	1	8		Mediterranean				4	4	4	2	2	0	3	4	3	3	3	2	0	3	3	3	3	3	3	3	3	3	3	2	3	3	4	3	3	4	2	3	1	4	0	0	0	0	1	1
21	1	1	1	4	Czech					4	4	4	2	1	1	2	3	1	1	1	1	1	1	0	1	1	2	1	2	1	2	1	2	3	3	2	0	1	2	1	2	2	3	0	0	0	0	0	0
19	2	2	1	1						4	2	2	3	3	4	2	0	2	2	2	2	2	2	2	1	2	0	0	1	2	0	0	0	3	1	3	3	3	1	2	2	3	1	0	0	0	0	1	1
19	2	2	1	11						4	4	4	3	3	3	3	4	1	1	1	1	1	1	0	0	0	0	1	0	1	1	0	0	0	1	1	4	3	1	4	3	1	1	0	0	1	0	0	0
19	1	1	1	1						4	4	4	2	3	4	4	4	2	0	0	0	1	3	1	1	1	2	3	2	1	0	0	0	3	3	3	0	3	2	3	2	4	1	0	0	1	0	0	1
18	1	1	1	1						4	3	3	3	2	0	3	0	1	3	3	2	1	3	3	0	2	3	3	3	3	1	0	3	4	4	3	2	4	2	4	3	4	4	1	1	1	0	0	0
19	2	2	1	4	West Slavic					4	2	4	3	2	1	3	4	0	0	1	0	0	1	0	1	1	1	0	0	1	1	0	0	1	2	1	2	2	2	1	2	4	2	0	0	0	0	1	1
51	2	2	1	1						4	0	1	2	2	1	2	0	3	2	3	3	2	1	2	3	3	3	3	2	3	2	1	1	2	1	4	2	3	2	1	2	2	2	0	0	0	0	0	0
24	1	1	2	1						4	0	0	0	4	4	4	0	3	3	3	3	0	1	3	3	3	3	0	3	3	3	3	3	0	0	4	4	3	4	4	4	0	4	0	0	0	1	1	0
19	2	2	1	1						4	4	4	2	3	1	2	4	3	2	2	0	0	2	3	3	3	0	3	3	3	1	0	3	0	3	3	4	2	2	2	2	3	4	0	1	0	1	1	1
19	1	1	1	1						4	4	4	3	2	2	4	4	0	0	0	0	0	0	0	0	0	0	0	0	0	0	0	0	0	0	1	0	0	0	0	0	0	0	1	1	1	1	1	0
18	1	1	1	1						4	4	4	2	3	3	4	4	0	0	0	0	0	0	0	0	0	0	0	1	0	0	0	0	1	0	2	0	0	0	0	0	1	0	1	0	0	1	1	1
38	2	2	1	1						4	4	4	3	3	3	3	0	0	0	0	0	0	1	1	0	0	0	1	1	0	1	0	0	2	1	2	2	2	3	2	2	2	2	0	1	0	0	0	1
19	1	1	1	10						4	3	4	4	4	4	4	4	1	1	1	0	2	2	2	0	1	0	2	2	1	1	1	0	2	2	2	1	1	1	1	1	4	4	1	0	0	1	0	1
20	1	1	1	1						4	4	4	4	4	4	4	4	0	0	0	0	0	0	0	0	0	0	0	0	0	0	0	0	0	0	0	4	4	0	4	4	0	0	0	1	1	1	1	1
18	1	1	1	1						4	4	3	3	3	1	3	4	1	1	1	0	0	2	2	1	1	1	3	3	1	2	0	0	0	1	2	2	1	1	3	2	1	1	1	1	0	1	0	1
18	1	1	1	1						4	4	4	4	3	2	2	4	1	1	1	1	2	0	0	0	1	1	1	2	0	0	0	0	0	0	2	1	1	1	3	1	1	2	1	1	1	1	1	1
19	2	2	1	4	Slovak					4	3	4	3	0	0	0	4	2	1	2	2	1	1	1	1	1	1	1	1	1	2	0	0	1	1	2	1	2	2	1	1	1	2	0	0	0	1	1	1
18	2	2	1	1						4	3	4	3	3	2	2	4	0	0	1	1	1	1	0	0	0	1	2	1	0	0	0	0	0	0	2	2	2	2	2	1	2	2	1	1	0	1	0	1
18	1	1	1	12						4	4	4	2	4	2	4	4	0	0	0	0	2	0	0	0	0	0	0	0	0	1	0	0	1	1	1	2	1	1	1	1	1	1	1	0	1	1	1	1
19	2	2	1	1						4	4	4	3	3	3	3	4	1	1	1	1	0	1	1	1	1	0	1	1	1	0	0	0	1	1	2	2	1	2	2	3	2	2	0	1	1	1	1	1
18	1	1	1	1						4	4	3	3	0	1	1	3	0	0	0	0	0	0	0	1	1	1	2	2	1	0	1	0	4	4	1	0	3	0	0	1	1	1	1	1	1	0	1	0
20	2	2	1	12						4	4	4	3	3	2	3	4	2	2	1	0	0	1	0	1	1	0	1	2	2	2	0	0	3	3	1	2	2	0	2	2	0	0	0	0	1	0	1	1
18	2	2	1	1						4	4	4	4	4	4	4	4	0	0	0	0	0	0	0	0	0	0	0	0	0	0	0	0	0	0	0	4	4	0	4	4	0	0	1	1	1	1	1	1
19	2	2	1	13			Vietnamese			4	4	2	2	2	1	1	2	1	1	1	1	1	2	1	1	1	2	2	3	1	2	0	0	3	2	3	3	2	4	2	4	4	4	0	0	0	1	1	1
22	2	2	1	1						4	4	4	3	3	3	3	4	0	0	1	1	0	1	0	0	1	0	2	1	2	1	0	0	0	0	3	4	2	3	3	3	2	2	1	0	1	1	0	1
19	2	2	1	1						4	3	3	2	3	4	3	2	1	2	2	3	2	3	0	0	1	1	3	3	2	3	0	0	2	2	3	1	2	3	2	1	2	3	0	1	1	1	1	1
18	2	2	1	4	Austrian					4	4	3	1	1	1	1	3	3	2	2	2	0	3	2	1	2	3	3	1	2	3	0	0	4	3	4	0	2	4	0	3	4	2	1	1	1	0	1	1
20	1	1	1	12						4	4	4	2	3	2	2	0	1	2	2	1	1	1	2	2	2	1	2	2	2	2	0	2	2	2	2	4	4	2	2	4	1	3	1	1	1	1	1	0
20	2	2	1	1						4	4	4	4	3	3	4	4	2	1	2	1	0	2	0	1	1	0	0	0	1	1	0	0	0	1	3	1	1	3	2	2	2	2	0	1	0	1	1	1
21	2	2	2	13			Maldives			4	3	1	2	0	1	1	2	3	3	3	3	3	2	3	3	3	2	2	2	3	3	1	3	4	4	4	2	3	4	2	2	4	4	1	1	0	0	1	1
19	2	2	1	1						4	4	4	3	3	2	4	4	1	1	1	0	0	1	1	3	1	0	2	1	2	1	0	0	1	2	2	3	2	3	3	4	2	2	1	1	1	1	0	1
19	2	2	1	1						4	1	3	2	4	4	4	4	1	1	1	0	2	0	2	2	2	1	1	2	3	0	1	2	2	4	3	1	3	3	3	3	2	2	1	0	1	1	1	1
19	2	1	1	3						4	3	0	2	3	1	2	0	0	2	3	3	3	3	3	2	1	3	3	3	1	3	3	1	4	4	4	3	2	3	2	3	4	3	1	1	1	1	1	1
20	2	2	1	4	American					0	2	1	1	0	0	2	0	2	3	3	2	2	0	0	0	1	3	2	2	0	1	0	0	1	1	3	0	0	1	0	1	1	1	0	0	1	0	1	0
26	2	2	1	1						0	1	0	1	3	2	2	0	2	2	2	2	2	2	1	2	0	3	3	1	0	2	2	0	3	2	3	1	3	2	2	2	3	2	0	1	0	1	1	1
20	2	2	1	1						0	3	1	1	1	1	0	2	3	3	3	3	2	2	3	2	1	2	2	0	1	2	1	0	3	4	4	3	2	3	3	2	2	3	0	1	1	0	1	1
19	2	2	1	1						0	3	0	2	1	1	1	2	3	2	3	1	1	3	1	1	2	3	2	1	1	3	0	1	3	3	4	2	2	3	2	2	2	2	0	1	0	0	1	1
19	2	2	1	1						0	1	0	0	0	0	1	0	3	3	3	3	2	3	3	1	3	3	3	2	3	2	2	3	4	4	4	2	2	3	3	3	4	4	0	1	0	1	1	1
20	1	1	1	1						0	4	0	0	1	2	2	2	0	0	0	0	1	1	0	1	0	3	1	2	0	1	0	0	1	1	1	2	2	1	2	3	2	1	1	1	0	1	0	1
20	2	2	1	4	American/British					0	4	1	1	1	2	2	0	2	1	1	2	2	0	0	1	1	3	2	3	0	1	0	0	2	3	3	1	2	3	2	3	0	2	0	0	1	0	1	1
22	1	1	2	1						0	0	1	1	3	3	4	1	1	1	1	1	1	1	0	1	1	1	1	1	1	1	0	0	1	0	1	1	2	2	1	1	2	1	1	0	1	1	0	1
20	2	2	1	1						0	1	2	2	4	2	3	2	1	0	0	1	1	0	0	0	0	1	1	1	0	1	0	0	1	1	3	1	1	2	3	2	1	1	1	0	1	0	1	1
19	2	2	1	1						0	0	0	1	1	0	1	0	1	1	1	1	1	1	0	1	1	3	3	3	1	2	0	0	2	3	3	2	2	3	2	2	2	2	1	1	1	1	1	1
18	2	2	1	1						0	3	1	3	2	2	3	0	3	3	2	2	3	1	0	2	1	2	3	1	2	3	3	0	2	3	3	2	3	2	2	2	2	1	1	0	0	1	1	1
18	2	2	1	1						0	4	0	2	2	4	3	0	1	2	2	0	0	2	2	1	2	2	2	2	1	0	0	0	3	3	3	2	4	2	3	3	3	1	1	1	1	0	1	1
18	2	2	1	1						0	3	2	2	1	1	1	0	3	3	3	3	3	3	3	2	3	2	3	3	2	2	3	2	1	4	4	3	2	4	3	4	2	3	1	1	1	1	1	1
56	1	1	1	1						0	2	0	1	2	1	2	0	1	1	1	1	1	0	0	1	0	2	2	1	1	2	0	0	2	2	3	2	2	3	2	2	2	2	0	0	1	1	1	1
21	2	2	1	1						0	3	1	1	1	1	2	0	3	3	3	3	3	3	3	0	1	2	2	2	2	1	1	0	2	4	4	3	2	2	1	3	3	2	1	1	0	1	1	1
26	2	2	3	1						0	4	1	2	2	1	3	4	1	1	1	2	1	3	3	1	1	3	3	3	1	3	0	1	4	2	4	2	3	4	3	4	3	4	1	1	1	1	1	1
21	2	3	2	1						0	0	2	2	2	1	1	0	3	3	3	3	3	3	3	3	3	3	2	3	3	3	3	3	3	4	4	2	3	3	3	3	3	3	1	1	1	1	1	1
21	1	1	1	1						0	1	0	1	3	3	2	0	0	0	0	3	0	3	1	1	2	3	3	3	2	3	3	0	3	4	4	0	2	2	2	3	3	3	1	1	1	1	1	1
18	2	2	1	1						0	0	0	1	1	1	1	3	3	3	3	3	3	3	3	3	3	3	3	2	3	2	2	0	4	4	4	4	2	3	3	3	3	3	0	1	1	1	1	1
21	2	2	1	1						0	2	0	0	1	0	0	1	3	3	3	3	3	3	3	2	3	3	3	3	3	3	1	3	4	4	4	3	3	4	3	3	4	4	1	1	1	1	1	1
18	2	2	1	1						0	1	0	1	1	1	1	0	3	3	3	3	3	3	3	3	3	3	3	3	3	3	3	3	4	3	4	4	4	3	1	4	3	3	1	1	1	0	1	1
23	2	2	1	9						0	0	1	1	1	0	0	1	3	3	3	2	3	3	3	2	3	3	3	2	3	3	2	3	4	3	2	3	4	3	2	4	4	4	1	1	1	1	1	1
20	2	2	1	1						0	2	0	3	1	1	1	0	3	3	3	3	3	3	3	2	3	3	3	3	3	3	3	1	3	3	4	2	3	3	1	4	3	2	1	1	1	1	1	1
18	2	2	1	1						0	2	0	1	1	1	1	3	3	3	3	3	3	2	3	2	3	3	3	2	3	3	2	3	3	4	4	4	4	3	3	4	2	4	1	1	1	1	1	1
30	2	2	3	1						1	3	3	2	3	3	3	1	1	0	1	0	1	0	0	0	0	0	1	0	0	0	0	0	1	2	2	2	2	1	1	1	2	0	0	0	0	0	0	0
24	2	2	5	1						1	2	1	2	2	4	2	3	1	0	1	3	0	2	0	2	0	2	0	1	0	0	0	0	2	2	3	3	3	2	2	1	4	2	1	1	1	0	0	0
22	2	2	1	1						1	3	2	2	3	3	4	0	2	2	2	2	1	1	0	0	1	2	1	1	1	2	0	0	1	2	3	2	2	2	2	3	1	3	0	0	1	0	1	1
20	2	2	1	8		Pakistani/Fijian/German/Jamaican				1	1	0	1	3	3	2	3	1	1	1	1	1	2	1	0	1	2	2	0	0	1	0	2	2	2	3	3	2	2	2	2	2	2	0	0	0	0	1	0
19	2	2	1	1						1	2	3	1	1	2	2	3	2	1	2	0	0	1	2	1	3	3	3	3	2	0	0	1	4	2	2	4	3	2	2	1	1	1	0	0	0	0	1	0
18	2	2	1	1						1	0	1	2	1	1	2	3	3	3	3	2	0	1	0	1	2	2	2	3	2	2	0	0	2	2	4	3	3	3	2	3	2	3	0	0	0	0	0	1
21	2	2	1	1						1	4	2	2	3	3	3	0	2	1	2	2	1	1	1	0	1	1	1	3	1	0	1	0	1	3	3	2	2	1	0	1	1	0	1	1	1	1	1	1
18	2	2	1	1						1	2	1	1	1	1	0	0	1	1	1	1	0	1	0	1	1	1	2	0	0	1	0	1	2	2	3	2	3	2	1	3	2	2	0	0	1	1	1	0
18	2	2	1	1						1	3	0	1	3	2	3	3	0	0	0	0	1	1	0	0	0	2	2	2	0	1	0	0	0	0	2	3	1	2	2	1	2	1	0	1	1	1	1	1
20	2	2	1	1						1	1	0	0	0	0	1	0	2	1	1	3	3	3	1	3	2	3	3	3	3	3	0	1	3	4	4	2	3	4	3	4	2	4	0	0	1	1	1	1
20	2	2	1	1						1	0	0	2	2	2	2	0	1	0	0	2	1	1	0	1	1	1	2	0	0	0	0	0	2	1	3	2	2	2	1	2	2	1	0	1	1	1	0	1
20	2	2	1	1						1	4	3	2	2	3	3	4	2	0	0	0	0	2	0	1	1	1	1	3	2	2	1	0	1	0	3	2	2	3	4	2	3	2	0	0	1	1	1	1
26	2	2	1	1						1	0	1	2	1	1	1	0	3	3	3	3	2	3	1	1	3	3	3	3	3	3	3	3	4	4	4	0	2	3	3	2	3	4	1	1	1	1	1	1
23	2	2	1	1						1	3	0	0	0	0	0	0	1	1	1	1	0	2	1	2	2	3	3	3	1	3	0	1	2	3	3	3	3	3	3	3	3	4	1	1	0	1	1	1
21	2	2	1	1						1	0	0	1	1	1	1	0	3	3	3	3	3	3	3	1	3	3	3	3	3	3	1	2	2	4	4	3	3	4	3	3	3	4	1	1	0	1	1	1
21	2	2	1	2						1	3	0	2	1	1	1	0	3	3	3	3	2	3	3	3	3	3	3	3	3	3	2	3	3	3	4	3	0	4	4	3	3	4	1	1	1	1	1	1
21	2	2	1	1						2	2	3	3	3	3	3	0	0	0	0	0	0	0	0	0	1	1	0	0	0	0	0	0	0	0	2	0	0	0	0	1	0	0	0	0	0	0	0	0
19	2	2	1	1						2	4	2	3	2	3	3	3	1	0	2	0	0	2	0	0	1	2	2	1	2	1	0	0	2	2	3	1	1	2	0	1	3	1	0	1	0	0	1	1
19	2	2	1	7						2	4	4	3	3	3	3	4	1	0	0	0	0	0	0	0	0	0	1	0	0	0	0	0	1	0	3	1	1	1	1	2	0	0	0	0	0	0	0	0
32	2	2	2	1						2	0	2	1	1	2	2	0	1	0	1	2	1	2	0	0	0	2	2	1	0	0	0	0	0	1	3	1	2	0	1	1	1	0	0	0	0	0	1	0
21	2	2	2	1						2	0	3	2	1	1	1	0	1	0	1	1	0	1	0	0	0	1	2	2	0	2	0	0	1	2	3	1	2	4	1	3	3	4	0	0	1	1	0	1
18	2	2	1	1						2	3	3	2	2	1	3	4	1	0	1	1	0	0	1	0	0	0	1	1	0	1	0	0	2	1	2	1	2	3	1	2	2	2	0	0	0	0	0	0
20	1	1	1	10						2	4	3	3	3	1	3	4	1	1	1	1	0	0	0	0	0	1	2	1	0	0	1	0	0	0	2	2	3	0	2	4	0	2	0	0	0	0	0	0
18	2	2	1	1						2	3	3	2	2	3	3	4	3	3	3	2	1	3	2	2	2	2	2	2	1	0	0	0	3	2	4	1	2	3	2	1	4	3	1	1	0	0	1	0
32	2	2	1	1						2	4	1	2	1	1	1	2	1	1	1	2	0	2	2	1	1	2	2	2	2	2	0	0	2	3	3	1	2	3	2	2	2	3	0	1	1	0	1	1
20	2	2	1	1						2	3	3	2	2	3	3	0	0	0	1	0	0	1	0	0	0	0	3	3	1	1	0	0	0	0	2	1	2	1	2	2	3	2	0	1	0	0	1	1
19	2	2	1	1						2	0	1	2	1	1	1	0	1	2	2	2	1	2	1	1	1	3	3	2	2	1	0	1	2	3	3	3	2	3	3	2	2	3	0	0	0	1	1	0
25	1	1	3	1						2	4	4	3	2	3	3	4	0	0	1	1	0	1	0	1	1	0	1	0	0	1	0	0	0	1	0	1	2	2	1	2	2	2	0	0	0	0	0	0
18	2	2	1	1						2	1	2	2	2	2	3	4	0	0	0	0	1	0	0	0	0	0	0	0	0	0	0	0	0	1	1	0	1	1	2	1	1	0	1	1	0	1	0	0
18	2	2	1	1						2	3	3	3	2	1	2	2	1	1	1	1	1	1	0	2	1	1	3	2	0	2	0	1	2	2	2	1	1	1	3	3	1	1	1	0	1	1	1	1
26	2	2	2	9						2	1	1	3	3	4	4	0	1	3	3	1	0	0	1	2	1	1	0	0	1	0	0	1	2	1	1	1	1	1	1	4	1	1	0	0	1	1	1	0
18	1	1	1	1						2	2	0	2	2	2	3	2	3	3	3	3	3	3	3	0	3	0	3	0	3	2	0	2	4	4	4	2	2	3	2	2	1	3	1	1	0	0	1	1
18	2	2	1	4	Polish					2	4	2	2	3	1	2	1	3	3	3	2	3	3	3	2	3	1	3	3	1	3	2	0	4	3	3	2	3	2	2	3	1	2	0	1	0	1	0	0
18	2	2	1	10						2	4	1	1	3	2	3	0	2	2	2	1	0	2	1	0	0	1	1	0	0	0	0	0	2	4	4	3	2	3	3	2	4	2	1	0	1	1	1	1
19	2	2	1	1						2	2	0	2	2	2	1	2	3	3	2	2	1	0	2	1	2	2	3	3	3	1	0	1	2	4	3	3	3	3	2	3	2	3	0	1	1	0	1	1
18	1	2	1	1						2	4	1	2	2	1	1	0	3	3	3	3	3	2	2	2	2	2	3	3	3	2	1	1	2	3	2	2	3	3	2	3	3	3	0	0	1	1	1	1
23	2	2	1	1						2	1	0	0	0	0	0	0	3	3	3	3	3	3	3	2	3	2	3	1	3	3	3	3	3	3	4	2	3	4	2	2	2	4	0	1	1	1	1	1
18	2	2	1	1						3	4	3	2	2	3	4	2	0	0	1	2	0	3	0	0	0	2	2	2	0	0	0	0	1	0	3	1	2	1	1	1	1	1	1	1	1	0	0	0
19	2	2	1	9						3	4	4	4	3	3	4	4	0	0	0	0	0	0	0	0	0	0	0	0	0	0	0	0	1	1	1	1	1	1	1	1	1	0	0	0	0	1	0	0
18	2	2	1	1						3	4	4	3	2	1	2	4	2	2	2	1	1	1	3	0	0	0	1	1	0	1	0	0	2	2	3	1	2	2	2	1	2	2	0	1	0	0	0	1
19	1	1	1	1						3	2	4	3	3	3	4	4	2	2	2	1	1	0	1	1	1	1	1	0	0	0	0	0	1	1	2	2	1	2	0	1	1	1	1	0	0	1	1	1
20	2	2	1	1						3	4	3	2	2	1	1	3	0	0	1	1	0	0	0	1	1	0	3	1	0	1	0	0	1	1	2	1	3	4	1	3	2	4	1	0	0	0	0	1
19	2	2	1	1						3	4	2	2	2	1	2	2	1	1	2	2	1	2	1	1	1	2	3	1	1	1	1	0	2	1	2	3	2	1	2	1	1	1	0	0	0	0	1	1
19	2	2	1	4	Polish					3	1	1	2	3	1	2	3	1	0	1	0	0	1	0	0	0	3	2	1	0	0	0	0	1	0	2	1	2	1	2	2	3	0	0	1	0	1	1	1
20	2	2	1	1						3	3	4	4	4	4	4	3	0	0	1	0	0	0	0	0	0	0	0	1	0	1	0	0	0	0	0	4	4	0	4	4	0	0	0	0	0	0	0	0
18	2	2	1	1						3	4	3	3	3	1	2	2	0	0	0	0	0	0	1	0	0	1	1	1	0	1	0	0	1	1	2	0	1	1	1	1	2	1	0	0	1	0	0	0
18	2	2	1	1						3	3	3	3	0	0	0	3	1	1	1	1	0	2	2	1	1	1	1	1	2	2	0	0	2	2	3	2	3	2	1	1	1	1	0	1	0	0	1	1
19	2	2	1	1						3	3	4	2	3	2	2	3	0	0	0	0	0	2	0	0	0	1	2	2	2	0	0	0	2	1	3	2	2	2	2	3	2	2	0	1	1	0	0	0
20	2	2	2	4	Dutch					3	3	4	3	2	2	2	4	2	1	1	1	1	2	0	1	0	2	3	1	1	1	0	0	3	2	3	1	2	2	1	2	3	2	0	0	0	0	1	1
18	2	2	1	1						3	4	3	2	3	2	3	3	1	1	1	1	1	1	0	0	1	1	1	0	0	1	0	0	0	0	3	3	2	3	2	3	0	3	0	0	0	0	1	1
18	2	2	1	1						3	3	4	3	3	3	3	4	0	0	0	0	0	0	0	0	0	1	0	0	1	0	0	0	2	1	1	3	2	0	4	1	2	0	0	0	0	0	0	0
20	2	2	1	1						3	4	3	2	2	2	3	4	1	1	1	1	1	1	1	1	1	1	1	1	1	1	1	1	2	2	3	2	3	2	2	2	2	2	0	0	1	0	0	1
31	1	1	1	1						3	4	3	2	3	3	3	4	1	1	1	1	0	1	1	0	1	0	1	0	1	0	0	1	1	2	3	2	2	1	2	2	3	1	0	0	0	0	1	0
18	2	2	1	1						3	4	4	2	1	1	2	4	1	1	1	1	0	0	0	0	0	0	1	1	0	1	0	0	0	0	1	3	1	1	1	1	0	1	0	0	0	0	1	1
20	2	2	1	1						3	2	2	2	2	1	2	2	1	1	1	1	0	0	0	0	0	1	1	1	0	0	0	0	1	1	2	1	2	1	1	1	2	2	0	0	0	0	1	1
21	2	2	1	6						3	4	4	3	3	2	4	4	0	0	0	0	0	1	0	1	0	0	1	0	0	1	0	0	0	2	1	1	2	2	3	4	0	1	0	0	0	0	0	1
20	2	2	1	1						3	4	3	2	2	1	2	0	3	1	1	1	1	3	3	2	2	2	3	2	3	2	2	3	2	2	3	3	2	2	2	2	2	2	1	1	1	0	1	0
18	2	2	1	1						3	1	1	2	1	1	2	0	3	3	3	3	3	3	3	2	1	1	3	1	2	2	0	0	4	4	4	3	3	4	4	4	4	4	1	1	0	1	1	1
20	1	1	1	4	5 generation South African, with roots in Scotland, Ireland, France, and Netherlands					3	4	3	2	2	1	2	3	1	0	0	0	0	1	0	1	1	1	2	1	0	1	1	0	3	2	1	2	1	1	3	1	4	1	0	0	0	0	1	1
20	2	2	1	4	White Eastern European					3	4	4	3	2	2	3	4	0	0	2	1	0	1	0	0	0	1	1	1	1	0	0	0	2	2	3	1	2	2	1	2	1	1	0	0	1	0	0	1
32	2	2	2	1						3	4	3	2	3	3	3	4	1	1	1	0	0	1	1	0	0	0	1	1	0	0	0	0	1	1	2	1	2	0	1	1	1	0	0	0	0	0	0	0
20	2	2	1	1						3	4	4	3	2	1	3	4	1	1	1	2	1	2	0	2	1	0	3	3	0	2	0	0	0	0	3	1	2	2	2	3	1	1	1	0	0	1	0	0
22	1	1	1	1						3	3	2	1	2	1	1	1	3	2	3	3	2	2	2	0	0	2	2	1	1	1	1	0	1	2	4	2	2	2	2	2	2	1	0	0	0	1	1	1
20	2	2	1	1						3	3	4	2	3	3	3	4	3	3	1	3	1	3	0	1	1	2	2	2	2	3	0	3	1	0	4	3	3	4	1	2	2	3	1	1	0	0	1	1
26	2	2	5	1						3	2	0	2	1	1	2	0	2	1	2	3	2	3	1	3	2	3	3	1	2	3	1	2	3	3	4	3	3	2	4	2	3	2	1	0	0	1	1	1
19	2	2	1	1						3	3	4	3	3	3	3	4	0	0	0	0	0	0	0	0	0	1	0	1	0	0	0	0	1	1	2	2	1	1	4	0	2	1	1	1	1	1	1	0
18	2	2	1	1						3	4	3	2	2	3	3	4	1	0	2	0	0	1	0	0	0	1	0	1	0	1	0	0	1	0	3	2	2	1	1	1	2	2	1	0	1	1	1	1
18	2	2	1	1						3	4	4	3	2	3	2	4	2	1	1	1	0	0	1	0	1	1	2	2	1	1	0	0	1	2	3	1	1	1	1	2	1	2	0	0	1	0	1	1
23	2	2	2	1						3	3	3	3	2	3	3	4	1	1	1	1	0	1	1	1	1	1	1	2	1	0	0	0	2	2	2	1	2	1	2	1	2	1	0	0	0	0	1	1
18	2	2	1	1						3	2	2	2	1	2	3	3	2	1	2	2	1	3	2	3	2	2	3	3	2	2	1	1	2	4	3	3	3	3	3	3	3	2	1	1	1	1	0	1
21	2	2	1	1						3	2	0	2	1	1	1	1	1	0	1	1	0	1	1	1	2	1	2	2	1	1	1	1	1	1	3	2	2	2	2	2	1	1	1	1	0	1	1	0
18	1	1	1	18					Persian	3	4	4	3	3	3	2	2	0	0	1	1	0	1	1	1	1	1	1	1	0	0	0	0	1	1	2	1	1	2	1	1	2	2	0	0	1	1	1	0
20	2	2	1	1						3	4	4	1	1	0	3	0	3	1	2	2	3	3	1	1	2	3	3	2	2	2	2	1	4	4	4	2	2	3	2	3	4	4	1	1	0	1	1	1
18	1	2	1	1						3	4	2	2	3	1	3	0	3	2	3	3	3	3	3	3	3	2	3	3	3	1	1	3	3	4	4	3	3	4	4	4	4	4	1	0	1	0	1	1
34	2	2	4	4	Polish					4	4	4	3	4	4	4	4	1	0	0	0	0	0	0	0	1	0	0	0	1	0	0	0	2	0	2	3	1	1	0	1	1	0	0	0	0	0	0	0
20	1	1	1	1						4	1	4	3	3	1	4	0	1	1	1	1	1	1	1	0	0	0	0	3	1	1	1	0	2	2	1	3	2	1	3	1	2	1	0	0	1	1	1	0
21	2	2	1	1						4	4	4	3	3	3	4	4	0	0	0	0	1	1	0	0	1	0	1	1	1	1	0	0	1	1	1	3	2	0	1	1	2	0	1	1	0	0	0	0
18	2	2	1	1						4	3	4	2	3	3	2	4	1	0	0	0	0	1	0	0	0	0	1	0	0	0	0	0	1	0	3	0	1	1	0	0	0	1	0	0	0	0	0	0
18	1	1	1	1						4	4	4	4	4	3	3	4	1	0	0	0	1	0	0	0	0	1	1	0	0	0	0	0	0	0	1	4	1	0	4	2	3	0	0	0	1	0	0	1
26	2	3	2	4	Maltese					4	1	3	4	3	3	3	3	1	0	0	1	0	0	0	1	1	1	1	1	0	0	1	0	0	0	0	0	0	0	4	0	0	0	0	0	0	0	0	0
31	2	2	2	1						4	4	4	2	3	3	4	4	1	0	1	0	0	0	0	0	0	0	1	0	0	0	0	0	2	0	2	0	3	2	0	1	2	0	0	0	0	0	0	0
21	2	2	1	1						4	4	4	1	2	2	1	2	3	1	0	2	0	1	0	1	1	0	3	2	0	1	0	0	2	2	3	2	2	4	1	3	2	2	0	0	0	0	1	0
27	2	2	2	1						4	4	4	2	3	2	3	4	1	1	1	1	0	1	0	0	0	0	1	1	1	0	0	0	1	1	2	2	3	3	2	3	1	2	0	0	1	0	1	0
26	2	2	4	4	Slavic					4	4	3	3	3	2	3	4	1	0	1	1	1	0	0	0	1	1	1	0	1	0	0	0	0	3	2	1	2	1	2	2	2	1	0	0	1	1	1	0
21	2	2	2	1						4	4	4	4	3	4	4	4	1	1	1	1	0	1	1	1	1	0	0	0	1	0	0	0	1	2	2	2	2	1	2	2	3	3	0	0	0	0	0	0
19	2	2	1	1						4	4	4	3	3	3	3	4	1	1	1	1	1	1	1	1	1	0	1	1	1	1	0	0	1	2	2	1	2	2	1	3	1	1	1	0	1	0	1	1
19	1	1	1	1						4	4	4	3	3	3	3	4	0	0	0	0	0	1	0	1	0	0	1	0	0	0	0	0	0	0	1	1	0	0	1	1	2	0	1	0	1	0	1	1
20	2	2	1	12						4	4	4	2	3	1	2	3	1	1	1	1	0	1	1	1	0	0	1	0	1	1	0	0	1	2	2	1	1	2	2	2	2	2	0	1	1	1	1	1
20	2	2	1	1						4	4	4	3	3	3	3	3	1	1	1	1	0	1	0	1	1	2	2	2	1	1	1	1	2	2	3	2	2	2	2	2	2	2	1	1	1	1	1	1
18	1	1	1	1						4	4	4	3	2	3	4	4	1	0	1	1	0	0	0	0	0	0	1	0	1	1	0	0	1	1	2	1	1	2	2	3	2	3	1	1	0	1	1	1
18	2	2	1	1						4	4	0	2	1	0	2	0	3	3	3	3	1	3	3	2	2	2	3	3	3	3	1	0	3	3	3	2	2	1	4	3	4	2	1	1	1	1	1	1
18	2	2	1	1						4	3	3	3	2	2	3	2	2	2	2	2	1	1	1	2	1	0	1	1	2	2	0	1	2	3	4	3	2	3	3	2	3	2	0	1	1	1	1	1
18	2	2	1	1						4	3	4	3	3	2	4	4	1	0	1	1	2	1	1	0	0	0	2	1	1	1	1	0	2	2	3	1	2	2	2	2	3	2	1	0	0	1	1	1
21	2	2	1	15						4	3	4	3	3	1	3	4	1	0	1	0	0	0	0	1	1	0	1	1	2	1	0	1	2	1	1	2	3	1	1	2	1	1	1	0	1	1	0	1
19	2	2	1	1						0	3	1	3	3	1	2	0	2	0	1	0	0	0	0	0	0	3	0	1	0	0	0	0	1	0	3	2	2	3	3	3	2	0	1	1	1	0	0	0
18	2	2	1	9						0	4	2	2	2	3	3	3	0	0	1	0	0	1	0	0	0	1	1	1	0	1	0	0	2	2	2	3	2	2	3	2	3	3	0	0	1	0	0	1
18	2	2	1	1						0	3	0	1	1	3	2	1	3	3	3	3	3	2	2	2	3	3	3	0	1	0	0	0	2	2	3	3	3	4	2	2	2	2	0	0	1	1	0	1
21	2	2	1	1						0	1	1	2	3	2	3	0	1	1	1	0	0	1	0	0	0	1	2	0	1	0	0	0	1	0	3	1	1	2	1	2	1	0	1	0	0	0	0	0
24	2	2	1	14						0	0	0	0	0	0	1	2	2	2	2	2	2	2	2	1	2	2	2	3	2	3	1	0	3	3	4	1	1	2	1	1	2	3	0	0	1	0	0	1
20	2	2	1	1						0	3	0	0	1	3	1	3	0	3	2	1	0	3	0	1	3	3	2	2	2	1	0	0	4	2	4	2	3	2	2	2	2	3	0	1	0	0	1	0
20	2	2	1	1						0	2	0	1	1	0	0	0	1	1	1	1	0	2	2	2	2	3	3	1	2	3	0	1	2	2	4	2	3	4	2	3	2	3	1	0	0	0	1	1
18	2	2	1	9						0	3	0	2	0	1	2	0	3	3	3	2	3	3	3	3	3	0	3	0	3	3	0	0	3	4	4	4	4	4	1	3	2	3	0	1	1	0	1	1
22	2	2	1	1						0	0	0	0	1	2	2	0	3	3	3	3	3	3	3	1	1	3	3	3	1	2	0	0	1	2	4	3	3	0	3	3	2	2	0	0	1	0	0	1
19	2	2	1	1						0	3	0	0	0	0	0	0	3	3	3	3	1	2	2	0	0	3	3	3	0	3	3	0	3	3	3	3	3	2	2	3	1	2	0	0	0	1	1	1
22	2	2	2	2						0	4	0	1	0	0	1	0	3	3	3	3	3	3	3	3	3	3	3	3	3	2	1	0	4	4	4	2	3	4	3	0	2	4	0	1	0	0	1	1
42	2	8	1	1						0	0	0	1	1	1	2	0	2	3	3	3	0	2	2	1	1	3	2	0	1	1	0	1	2	3	3	2	2	3	2	2	3	3	1	1	1	1	1	1
51	2	6	5	11						0	0	0	4	4	0	3	4	0	0	0	0	3	3	0	1	2	2	0	3	0	2	1	3	1	0	0	0	0	0	0	0	0	0	1	1	1	1	1	1
31	1	1	1	1						0	1	1	1	1	1	1	0	3	2	2	2	2	2	1	1	2	2	2	1	2	2	0	1	1	3	3	3	1	2	2	3	3	3	1	1	1	1	1	1
18	2	2	1	1						1	4	1	2	1	1	1	1	0	0	0	1	0	0	0	0	0	3	3	1	0	2	0	0	2	1	2	3	2	1	1	1	0	1	0	0	0	0	0	0
18	2	2	1	1						1	4	4	3	0	0	0	4	1	1	2	2	0	2	0	1	0	2	2	1	1	2	0	0	3	0	3	2	2	0	1	1	4	0	0	1	1	0	1	1
20	2	2	1	1						1	4	4	2	4	2	4	4	2	1	1	0	0	0	0	0	0	0	1	2	0	0	0	0	0	0	3	2	1	2	1	4	0	0	0	0	1	0	0	0
18	2	2	1	1						1	3	2	2	3	2	2	2	3	3	3	3	2	3	3	2	2	2	1	2	2	3	2	0	4	4	4	4	3	4	3	3	3	3	0	0	1	1	1	1
21	2	2	2	4	Germanic					1	4	1	1	2	2	3	3	2	2	2	2	1	1	2	0	1	1	1	1	2	0	0	0	2	2	4	1	1	2	0	1	2	2	0	0	0	1	1	1
19	2	2	1	1						1	4	2	2	2	3	3	0	1	1	2	2	1	1	2	1	1	1	0	0	0	0	0	0	2	2	3	3	3	2	2	2	2	2	0	0	1	0	0	0
20	2	2	1	1						1	2	1	1	2	2	2	0	2	3	3	2	0	3	2	3	3	2	2	0	1	2	0	0	2	3	4	3	3	3	3	3	3	3	0	1	0	0	1	1
27	2	2	1	1						1	2	0	2	1	0	3	0	1	0	1	3	3	3	0	0	1	0	3	3	0	1	0	0	0	2	4	2	4	2	2	4	4	3	0	0	1	0	0	1
19	2	2	1	1						1	3	0	1	1	1	1	0	2	2	2	2	0	1	1	2	2	3	3	3	2	0	0	1	3	3	4	2	2	2	3	2	3	2	0	0	0	0	0	0
20	2	2	1	1						1	3	4	2	4	4	4	4	3	3	3	3	2	0	2	2	2	2	2	2	2	2	2	2	1	3	4	3	2	2	4	2	0	2	0	0	1	0	1	0
20	2	2	1	1						1	2	3	3	3	2	2	4	3	2	2	2	1	1	0	0	0	2	1	0	1	1	0	0	3	3	4	1	2	3	1	3	0	1	1	0	1	1	0	1
18	2	2	1	1						1	2	2	2	1	1	2	1	2	1	1	0	1	0	0	1	1	1	3	0	0	1	0	0	0	1	3	2	1	1	0	1	1	1	0	0	1	1	1	1
20	2	2	1	1						1	1	1	1	2	0	3	0	1	1	1	1	1	0	0	0	0	1	3	2	0	3	1	0	2	1	4	3	2	3	2	3	2	3	1	0	1	1	1	1
36	2	2	2	17						2	3	4	3	2	2	3	4	1	1	1	1	1	1	1	0	0	0	1	0	1	1	0	0	2	2	2	1	1	2	1	2	2	2	0	0	0	0	0	0
18	2	2	1	1						2	3	2	3	2	1	4	4	1	2	2	0	0	1	0	0	1	1	1	2	2	0	0	0	2	0	2	1	1	3	0	2	2	2	0	0	0	0	0	1
21	2	2	1	1						2	3	2	3	1	1	1	0	2	2	2	1	1	2	1	1	1	2	2	2	0	1	0	0	2	2	3	1	1	2	1	2	2	2	0	0	0	0	1	1
20	2	2	1	18					Latina	2	3	3	2	2	2	3	3	1	1	1	1	0	2	0	0	1	2	2	2	1	0	0	0	0	0	2	2	3	3	1	3	3	3	0	1	0	1	1	1
20	2	2	1	1						2	1	2	2	3	3	3	0	1	1	1	1	0	1	1	0	0	1	1	0	0	0	0	0	2	1	3	1	1	2	1	1	0	0	0	0	1	1	1	0
19	2	2	1	1						2	4	4	3	3	3	4	4	1	1	1	1	0	1	1	0	0	0	1	0	0	0	0	0	1	1	2	3	3	3	1	1	2	1	0	1	0	1	0	0
18	2	2	1	1						2	3	0	3	1	1	2	1	1	1	2	2	2	2	1	0	0	2	2	2	2	2	0	0	3	3	3	1	2	3	2	2	3	2	0	0	1	1	0	1
22	2	3	1	4	Eastern European					2	3	3	1	2	2	3	0	1	1	1	1	0	1	1	0	0	0	2	1	2	1	0	1	2	3	4	2	2	3	3	1	2	1	1	1	0	0	0	1
19	2	2	1	1						2	4	2	2	1	2	2	0	3	3	3	1	0	2	0	0	0	3	2	3	0	1	0	0	1	2	4	1	1	2	2	2	1	2	0	1	0	0	1	0
18	2	2	1	10						2	3	3	2	3	2	4	2	1	1	1	1	0	0	0	1	1	1	1	0	0	1	0	0	2	2	2	1	2	1	2	1	1	1	0	0	1	1	0	1
18	2	2	1	1						2	4	4	2	4	2	3	0	1	1	1	0	0	0	1	0	1	1	1	0	0	1	0	0	0	3	2	2	2	1	1	2	0	2	0	1	1	0	0	1
23	1	1	2	1						2	4	4	2	2	3	3	4	1	1	1	0	0	0	1	1	2	0	1	1	1	1	0	1	1	3	3	1	2	4	2	2	2	3	0	0	1	0	0	0
30	2	2	1	1						2	4	1	2	3	1	2	0	1	1	1	1	0	1	1	1	1	1	1	0	1	1	0	0	1	2	3	2	4	2	1	3	2	1	0	1	0	1	1	0
20	1	1	1	1						2	4	3	1	1	2	2	0	3	3	3	2	0	2	2	0	1	2	2	3	2	0	0	1	2	3	4	3	3	2	2	3	2	3	0	0	1	0	1	0
20	2	2	1	1						2	3	3	2	2	2	1	0	2	2	2	2	1	2	0	2	2	2	2	2	3	2	2	0	2	3	3	2	3	3	4	2	2	3	0	1	1	0	1	1
18	2	2	1	1						2	1	0	1	1	0	1	0	2	1	1	2	0	2	3	0	0	2	3	1	2	1	0	1	3	2	3	3	3	3	2	3	4	3	0	1	1	0	1	1
36	2	2	1	1						2	3	4	1	2	2	3	0	1	1	1	1	2	1	2	1	1	1	1	2	1	1	0	0	2	2	2	2	1	1	2	3	2	2	0	0	1	0	1	0
35	2	2	1	18					Iranian	2	0	1	2	0	2	3	0	3	3	3	3	2	3	3	1	3	2	3	3	3	3	1	0	1	3	1	4	4	3	3	4	2	3	0	1	1	1	0	1
27	2	2	2	1						2	2	3	2	3	3	3	2	2	1	2	2	2	2	1	0	1	1	1	2	1	0	1	0	1	2	3	2	2	2	2	2	2	2	1	1	0	1	1	0
19	2	2	1	1						2	3	1	2	1	1	1	3	2	1	2	1	1	1	0	0	0	3	3	3	0	1	0	0	1	1	3	2	1	2	2	2	1	1	1	1	1	1	1	0
19	2	2	1	1						2	1	1	1	0	0	0	0	3	3	3	3	3	3	3	3	3	3	3	3	3	3	3	3	3	3	4	3	3	4	2	3	3	4	1	1	1	1	1	1
51	2	2	2	1						2	4	3	2	2	3	3	4	0	0	1	1	1	0	0	0	0	1	1	0	1	1	0	0	1	2	2	2	2	3	2	3	3	3	1	0	0	1	1	1
19	2	2	2	1						2	3	2	2	2	1	1	3	3	3	3	3	3	3	3	1	1	1	2	2	3	1	1	0	1	2	3	2	2	2	2	3	3	3	0	0	1	0	1	1
19	2	2	1	1						2	3	0	2	3	0	1	0	3	2	2	3	2	3	1	1	0	3	3	3	0	1	0	0	2	2	4	2	2	3	2	3	1	3	1	1	1	1	1	1
19	2	2	1	14						2	3	0	2	1	2	1	0	3	3	3	2	2	2	3	2	1	3	2	3	3	3	0	0	3	3	4	3	2	4	3	3	3	4	0	1	1	0	1	1
26	2	2	1	1						2	3	1	1	2	2	2	0	2	1	2	3	1	1	1	1	2	3	3	3	2	1	0	1	2	2	4	2	2	2	2	2	1	3	1	0	1	1	1	1
20	2	2	1	1						2	3	3	2	2	1	2	4	1	1	1	0	0	1	0	0	1	1	1	1	2	1	0	1	2	1	3	2	3	3	2	2	2	2	1	0	1	1	0	1
20	2	2	1	2						2	2	2	1	1	2	2	0	3	3	3	3	2	1	3	1	2	3	3	3	3	3	1	3	2	2	3	2	2	2	1	2	1	1	1	1	1	1	1	1
28	2	2	1	4	German					3	4	4	4	4	4	4	4	0	0	1	0	1	1	0	0	0	0	0	0	0	0	0	0	1	0	2	1	0	1	1	1	2	1	0	0	0	0	0	0
19	2	2	1	1						3	4	4	3	2	1	3	4	0	0	0	0	0	0	0	0	0	1	1	1	1	0	0	0	1	0	1	0	1	0	4	1	2	0	0	0	0	0	0	0
18	2	2	1	9						3	4	3	3	3	2	1	3	0	0	1	0	0	2	3	1	0	2	2	3	0	0	0	0	1	0	0	0	1	1	1	1	3	1	0	0	0	0	0	0
19	2	2	1	5						3	3	2	2	1	1	2	3	1	0	1	0	0	1	0	0	0	1	1	0	0	1	0	0	1	1	2	1	1	1	0	1	1	1	0	0	0	0	0	0
22	1	1	1	1						3	4	4	3	4	3	4	4	1	0	0	1	0	0	0	0	0	1	1	1	0	0	1	0	0	2	1	1	1	1	0	1	2	0	0	0	0	1	0	0
20	2	2	1	1						3	3	3	3	3	3	1	4	1	2	2	1	0	0	2	0	1	1	1	0	0	0	0	0	0	3	3	2	2	4	2	3	3	2	0	0	0	0	0	0
20	1	1	1	1						3	4	4	4	3	3	3	4	1	0	0	0	0	0	0	0	0	0	0	0	0	0	0	0	0	1	1	1	1	1	4	1	1	0	0	0	0	0	1	0
38	2	2	4	4	Swiss					3	4	4	3	2	2	2	3	2	1	0	1	1	1	0	0	0	1	2	1	0	1	0	0	2	2	3	1	2	2	1	1	1	2	0	0	0	0	0	0
18	2	2	1	1						3	1	3	3	4	3	4	0	0	0	1	1	0	1	1	0	0	1	1	1	0	0	0	0	1	2	1	1	3	1	2	1	1	0	0	0	1	1	1	0
19	1	1	1	1						3	3	3	3	1	1	2	2	0	0	0	0	1	1	0	0	0	1	2	0	0	1	0	0	1	2	2	2	1	2	1	1	2	2	0	1	0	0	0	1
18	2	2	1	1						3	4	3	2	3	2	3	4	1	1	1	1	0	0	0	0	0	1	1	1	0	1	0	0	3	2	4	2	1	2	2	2	2	3	0	0	0	1	0	1
23	2	2	1	1						3	4	0	1	3	3	3	0	1	0	1	2	0	1	0	0	0	1	1	1	1	0	0	0	2	2	2	2	2	1	2	1	1	0	0	0	0	1	1	0
20	2	2	1	9						3	4	2	2	1	1	2	3	1	0	1	1	0	1	0	0	0	1	1	1	0	1	0	0	2	3	3	2	2	3	2	3	2	2	0	1	1	0	0	0
20	2	2	1	1						3	1	1	2	3	2	1	2	2	2	1	0	0	1	3	0	1	1	3	1	3	0	0	0	2	3	3	2	2	1	1	1	2	1	0	0	0	1	0	1
19	2	2	1	12						3	4	3	2	3	2	3	4	1	0	0	0	0	1	1	1	0	1	1	0	0	0	1	0	2	2	2	1	1	3	1	2	2	1	0	0	1	1	0	1
20	2	2	1	1						3	4	4	2	4	4	4	4	1	1	1	0	0	0	0	0	0	1	1	0	0	0	0	0	1	1	2	2	3	1	3	3	1	2	0	0	0	0	0	1
19	2	2	1	1						3	3	2	2	3	3	3	4	2	2	2	1	1	2	1	0	1	1	2	1	2	0	0	0	2	2	3	1	3	2	2	2	2	2	0	1	0	0	0	0
18	1	1	1	1						3	4	4	3	0	1	1	3	1	0	1	1	0	1	1	1	1	1	1	0	2	1	0	0	2	2	3	2	2	1	1	2	2	2	0	0	1	0	1	0
19	2	2	1	1						3	2	2	2	3	3	3	0	1	0	1	0	0	1	0	0	1	1	1	0	0	0	0	0	2	1	2	1	1	1	1	2	2	1	0	0	0	0	1	0
20	2	2	1	1						3	4	2	3	3	2	3	4	1	0	1	0	0	1	0	0	1	1	1	1	1	1	0	1	2	3	2	3	3	3	2	2	3	4	0	1	0	0	0	0
19	2	2	1	1						3	2	2	1	0	0	2	1	2	3	3	1	1	1	1	0	1	1	2	0	2	2	0	1	2	2	4	3	2	4	1	4	3	4	1	0	0	1	1	1
19	1	1	1	1						3	4	2	2	3	2	3	0	3	2	3	3	1	3	2	2	2	1	2	3	3	3	1	3	3	3	4	3	3	3	2	2	3	3	0	1	0	1	1	1
19	2	2	1	1						3	2	2	2	1	2	3	0	2	2	2	1	0	3	3	1	1	1	3	3	3	2	0	1	0	2	4	2	3	3	2	2	3	0	0	1	0	0	1	1
18	2	2	1	1						3	4	4	4	4	4	4	4	0	1	1	1	0	0	1	0	0	1	1	0	0	0	0	0	0	0	0	2	2	2	2	3	1	1	0	0	0	0	0	1
18	2	2	1	12						3	0	2	1	2	0	3	0	0	1	2	1	1	0	0	1	1	2	2	1	2	2	0	0	1	0	3	2	2	4	0	3	0	3	0	0	0	1	1	1
19	2	2	1	1						3	4	4	3	2	2	2	4	2	1	1	1	0	3	1	0	1	2	1	1	0	1	1	0	2	1	4	2	3	2	3	3	3	3	0	1	0	0	0	0
30	2	2	1	1						3	2	0	1	2	1	2	0	3	2	2	3	2	2	3	2	2	2	3	3	2	3	2	0	2	2	4	2	3	4	2	2	4	3	0	1	0	0	1	1
20	2	2	1	1						3	3	3	2	2	1	2	4	1	1	1	1	1	1	1	1	1	1	2	2	1	1	1	0	2	2	2	2	3	2	2	3	1	1	0	0	1	0	1	1
18	1	1	1	1						3	2	0	1	0	0	0	3	3	3	3	3	3	3	0	2	3	2	3	3	3	2	0	3	3	4	4	3	2	4	2	3	4	4	0	0	1	0	0	0
19	1	1	1	1						3	4	2	1	1	1	3	0	1	1	0	0	0	2	1	2	1	3	3	3	2	1	0	1	2	3	4	3	3	1	2	3	3	2	0	0	0	0	1	1
19	2	2	1	1						3	4	4	3	2	2	2	4	1	2	2	2	1	0	2	1	1	2	2	2	2	2	0	1	3	1	3	3	3	4	4	3	0	2	0	0	0	1	0	1
21	1	2	1	12						3	4	4	3	3	3	4	4	0	0	0	1	0	0	0	1	0	0	1	0	0	0	0	0	0	1	1	2	1	2	1	3	2	2	1	1	0	0	0	1
18	2	2	1	1						3	4	3	3	2	1	3	3	1	1	1	1	0	2	1	1	1	1	2	0	0	1	0	0	2	2	2	3	2	1	3	2	3	2	0	0	0	0	1	1
20	2	2	1	1						3	4	2	2	1	0	3	2	3	3	3	2	2	3	3	1	3	3	3	3	2	2	1	2	4	4	4	2	3	4	2	3	3	3	0	1	1	0	0	1
23	2	2	1	1						3	2	0	2	0	0	2	0	3	3	3	3	2	3	3	3	1	3	3	3	2	3	0	2	2	4	4	3	2	4	3	3	2	3	1	0	0	0	0	1
19	1	1	1	1						3	3	3	2	3	3	4	4	1	1	2	1	0	1	1	1	2	1	2	0	1	0	0	0	2	3	3	3	2	2	2	3	2	2	0	1	1	0	0	1
25	2	2	1	1						3	3	0	0	0	0	0	0	3	3	3	3	3	3	3	3	3	3	3	3	3	3	3	3	4	3	4	4	4	4	4	4	4	4	0	1	0	1	1	1
25	2	2	4	1						3	3	3	3	3	3	3	4	1	1	1	1	0	0	0	0	1	0	1	2	0	0	0	0	1	1	3	2	1	1	1	2	2	2	0	1	0	0	1	1
18	2	2	1	1						3	4	3	3	1	1	1	2	2	1	2	2	0	1	1	0	0	1	2	0	1	1	0	0	3	1	3	2	1	1	1	0	2	1	0	1	0	1	0	1
18	1	1	1	14						3	4	4	3	3	3	4	4	0	0	0	1	0	1	0	1	0	0	1	0	0	0	0	0	1	1	1	0	1	2	1	2	1	1	0	0	1	1	1	1
24	2	2	2	1						3	3	3	3	2	1	2	1	2	2	2	2	2	3	3	2	3	3	3	3	3	3	1	2	2	3	4	0	3	4	3	3	2	3	0	1	0	1	1	1
21	1	1	5	1						3	4	4	3	2	1	3	4	1	0	1	0	0	1	0	0	0	0	1	0	0	0	1	0	1	0	2	1	1	1	0	2	3	3	1	0	1	1	1	1
20	2	2	1	1						3	3	1	2	0	0	0	0	2	1	1	1	2	2	1	1	1	2	2	2	0	1	2	0	2	2	3	2	3	1	2	3	4	2	1	1	1	1	1	1
21	2	2	1	1						3	4	4	4	4	3	4	4	0	0	1	1	0	1	0	0	0	0	0	0	0	0	0	0	0	0	2	0	0	1	1	1	1	1	1	1	0	1	1	1
19	2	2	1	1						3	3	2	3	1	1	0	2	3	3	3	3	3	3	3	1	2	3	3	2	2	2	1	0	4	4	4	0	3	3	1	3	2	3	0	1	1	0	1	0
21	2	2	1	4	Polish					3	4	4	2	4	3	3	4	1	1	1	2	0	0	1	0	1	1	1	2	1	0	0	0	2	2	3	2	3	2	1	2	3	1	0	1	1	0	1	0
20	1	1	1	13			indian and pakistani			3	3	0	2	2	1	1	1	1	1	1	1	1	1	1	1	1	1	1	1	1	1	0	0	2	2	2	2	2	2	2	3	2	2	1	1	0	0	1	1
20	2	2	1	1						3	3	0	1	0	0	0	0	3	3	3	3	2	3	2	3	3	3	3	3	3	3	2	1	3	4	4	2	3	4	2	3	3	3	1	1	1	1	1	1
26	2	6	1	1						3	0	2	1	3	1	2	3	3	3	3	3	2	1	2	2	2	2	2	3	3	3	0	2	4	2	4	2	3	3	2	3	4	2	1	0	1	1	1	1
18	2	2	1	1						3	4	4	2	2	2	3	2	3	3	3	3	3	3	3	2	3	2	3	2	3	2	1	3	3	3	4	3	3	3	3	3	3	4	1	1	0	1	1	1
18	2	2	1	1						3	3	3	3	2	1	3	4	3	2	2	2	2	2	2	1	1	2	2	1	3	2	1	1	2	2	4	4	3	3	3	4	3	2	1	1	1	1	1	1
19	2	2	1	4	Turkish					4	4	4	4	3	3	4	4	1	1	0	0	0	0	0	0	0	1	1	0	0	0	0	0	1	0	1	4	4	1	4	1	0	0	0	0	0	1	0	0
22	1	1	1	1						4	4	4	3	3	2	3	4	2	2	3	3	1	1	0	1	0	0	2	2	0	0	0	0	1	0	3	0	2	3	1	2	0	2	0	1	0	1	1	0
18	2	2	1	1						4	4	4	3	3	4	4	4	1	0	0	1	0	2	0	1	0	2	1	2	0	0	0	0	1	0	2	1	2	1	1	1	1	1	0	0	0	0	0	0
19	2	2	1	1						4	4	4	3	3	3	3	4	1	1	1	0	0	1	1	0	1	1	1	1	1	1	0	0	2	3	3	3	2	3	2	2	2	2	0	0	0	0	0	0
19	2	2	1	1						4	4	4	3	1	1	1	4	1	1	1	1	0	1	2	1	0	0	1	2	1	0	0	0	2	1	2	3	0	2	1	1	1	3	0	0	0	0	1	0
20	2	2	1	1						4	3	3	3	3	2	4	4	1	0	1	1	0	0	0	0	0	1	1	0	0	1	0	0	1	0	2	2	2	2	1	2	0	0	0	0	1	0	0	1
18	2	2	1	1						4	3	3	2	3	3	1	4	2	2	2	2	2	0	0	0	1	1	3	0	1	0	0	0	3	3	4	3	1	3	1	3	3	3	0	0	0	0	0	0
#NULL!	2	2	1	1						4	4	4	3	2	1	2	4	1	0	1	1	0	2	1	0	0	0	2	1	2	0	0	1	2	2	3	1	3	1	2	2	3	2	0	0	0	0	0	0
28	1	1	5	9						4	4	4	4	4	4	4	4	0	1	1	0	0	0	0	0	0	0	0	0	0	0	0	0	1	1	1	1	0	0	3	1	3	1	0	1	0	0	0	0
35	2	2	5	1						4	3	0	2	4	2	3	0	1	1	1	0	0	0	0	0	0	0	0	1	0	0	0	0	0	0	0	1	2	1	3	2	1	2	0	0	0	0	0	0
19	2	2	1	1						4	4	4	3	3	3	3	4	2	2	2	1	1	0	1	1	1	1	1	1	2	1	1	0	3	3	3	2	3	3	2	4	2	1	0	0	1	0	1	1
20	2	2	1	1						4	4	4	3	3	2	4	4	3	2	2	2	1	2	1	0	1	1	1	0	0	1	0	0	0	2	3	3	2	3	3	2	2	3	0	1	0	0	0	1
20	2	2	1	1						4	4	4	4	4	4	4	4	0	0	1	1	0	1	1	0	0	0	0	0	1	0	0	0	3	2	3	3	2	2	2	1	2	2	0	0	1	0	0	0
25	1	1	4	1						4	0	3	2	2	1	1	3	2	1	2	1	0	1	1	1	1	1	1	1	1	1	0	0	2	2	2	1	1	2	1	1	3	3	0	0	0	0	0	0
23	1	1	1	1						4	4	4	3	4	3	4	4	1	0	0	0	2	0	0	0	0	0	0	0	0	2	0	0	0	0	1	0	0	1	1	1	0	1	0	0	0	0	0	1
24	2	2	1	1						4	1	3	2	2	2	2	1	1	1	1	2	1	1	1	0	1	1	2	2	0	1	0	0	4	2	4	1	2	4	1	2	3	4	0	0	0	0	0	1
18	2	2	1	1						4	2	4	3	2	1	2	4	3	3	2	2	1	2	1	0	3	2	1	0	0	0	1	0	1	3	4	3	3	4	2	3	2	4	0	1	0	0	1	1
18	2	2	1	1						4	4	3	2	2	3	2	0	2	2	2	2	1	2	1	0	3	3	3	3	3	2	1	3	2	1	4	2	3	2	2	2	1	2	0	0	1	0	1	1
18	2	2	1	1						4	2	4	2	1	1	1	4	2	1	1	2	1	2	0	3	2	2	3	2	2	2	2	0	2	3	4	2	2	3	2	2	1	2	0	0	0	0	1	1
19	2	2	1	1						4	4	3	3	1	1	2	4	1	1	0	1	0	0	0	0	0	1	1	1	0	0	0	0	1	1	3	1	2	1	1	1	1	0	1	1	0	0	1	1
22	2	2	1	1						4	4	4	4	4	4	4	4	1	0	1	1	1	0	2	0	0	0	1	0	1	0	0	0	1	1	2	2	1	2	2	2	0	1	0	0	1	0	1	1
23	2	2	3	1						4	2	1	1	1	2	2	0	1	1	2	1	0	2	1	1	1	0	1	3	1	0	0	0	1	2	2	2	2	1	2	2	2	1	0	1	1	1	1	0
18	2	2	1	1						4	3	3	2	2	2	1	2	2	2	2	2	2	2	2	1	2	1	3	1	2	2	0	1	2	2	3	2	2	2	2	2	2	2	1	1	1	1	1	1
18	2	2	1	1						4	4	4	3	3	2	2	4	3	3	3	3	3	3	3	2	3	2	2	2	3	3	3	3	4	3	4	3	3	3	3	3	3	3	1	1	1	1	1	1
[truncated: 62 more columns]
